# Supplementary material for: Aqua­(furan-2-carboxyl­ato-κO)(furan-2-carboxyl­ato-κ2 O,O′)(1,10-phenanthroline-κ2 N,N′)copper(II) methanol hemisolvate
Source: Acta Crystallogr Sect E Struct Rep Online. 2009 Jul 1;65(Pt 8):m858. doi: 10.1107/S1600536809024428 (PMC2977238; doi:10.1107/S1600536809024428)
Supplement: Supplementary file 1 [file e-65-0m858-sup1.cif]

##############################################################################
###                                                                        ###
###        Electronic paper (Acta Crystallographica Section E)             ###
###                                                                        ###
##############################################################################
#                                                                            #
# This CIF contains the data in a paper accepted for publication in Acta     #
# Crystallographica Section E. It conforms to the requirements of Notes      #
# for Authors for Section E, and has been peer reviewed under the auspices   #
# of the IUCr Commission on Journals.                                        #
#                                                                            #
# Full details of the Crystallographic Information File format               #
# are given in the paper "The Crystallographic Information File (CIF):       #
# a New Standard Archive File for Crystallography" by S. R. Hall, F. H.      #
# Allen and I. D. Brown [Acta Cryst. (1991), A47, 655-685].                  #
#                                                                            #
# The current version of the core CIF dictionary is obtainable from          #
# ftp://ftp.iucr.org/pub/cif_core.dic. The current version number is 2.4.    #
#                                                                            #
# Software is freely available for graphical display of the structure(s) in  #
# this CIF.  For information consult the CIF home page http://www.iucr.org/  #
# cif/home.html                                                              #
#                                                                            #
# This file may be used for bona fide research purposes within the           #
# scientific community so long as proper attribution is given to the journal # 
# article from which it was obtained.                                        #
#                                                                            #
##############################################################################
                                             
data_I
_audit_creation_method     SHELXL-97
_chemical_name_systematic
;
Aqua(furan-2-carboxylato-\k<i>O</i>)(furan-2-carboxylato-
\k^2^<i>O</i>,<i>O</i>')(1,10-phenanthroline-\k^2^<i>N</i>,<i>N</i>')copper(II)
methanol hemisolvate
;
_chemical_name_common     ?
_chemical_formula_moiety     'C22 H16 Cu N2 O7, 0.5(C H4 O)'
_chemical_formula_sum     'C22.50 H18 Cu N2 O7.50'
_chemical_formula_iupac     '[Cu (C5 H3 O3)2 (C12 H8 N2) (H2 O)], 0.5C H4 O'
_chemical_formula_weight     499.93
_chemical_melting_point     ?
_symmetry_cell_setting     Tetragonal
_symmetry_space_group_name_H-M     'I 41/a'
loop_
    _symmetry_equiv_pos_as_xyz
    'x, y, z'
    '-y+3/4, x+1/4, z+1/4'
    '-x+1/2, -y, z+1/2'
    'y+3/4, -x+3/4, z+3/4'
    'x+1/2, y+1/2, z+1/2'
    '-y+5/4, x+3/4, z+3/4'
    '-x+1, -y+1/2, z+1'
    'y+5/4, -x+5/4, z+5/4'
    '-x, -y, -z'
    'y-3/4, -x-1/4, -z-1/4'
    'x-1/2, y, -z-1/2'
    '-y-3/4, x-3/4, -z-3/4'
    '-x+1/2, -y+1/2, -z+1/2'
    'y-1/4, -x+1/4, -z+1/4'
    'x, y+1/2, -z'
    '-y-1/4, x-1/4, -z-1/4'
_cell_length_a     34.129(17)
_cell_length_b     34.129(17)
_cell_length_c     14.450(6)
_cell_angle_alpha     90.00
_cell_angle_beta     90.00
_cell_angle_gamma     90.00
_cell_volume     16831(14)
_cell_formula_units_Z     32
_cell_measurement_reflns_used     2700
_cell_measurement_theta_min     2.278
_cell_measurement_theta_max     17.600
_cell_measurement_temperature     273(2)
_exptl_crystal_description     block
_exptl_crystal_colour     blue
_exptl_crystal_size_max     0.28
_exptl_crystal_size_mid     0.22
_exptl_crystal_size_min     0.17
_exptl_crystal_density_diffrn     1.578
_exptl_crystal_density_meas     ?
_exptl_crystal_density_method     'not measured'
_exptl_crystal_F_000     8192
_exptl_absorpt_coefficient_mu     1.090
_exptl_absorpt_correction_type     multi-scan
_exptl_absorpt_process_details     '(SADABS; Sheldrick, 1996)'
_exptl_absorpt_correction_T_min     0.7500
_exptl_absorpt_correction_T_max     0.8364
_exptl_special_details
;
;
_diffrn_ambient_temperature     273(2)
_diffrn_radiation_type     MoK\a
_diffrn_radiation_wavelength     0.71073
_diffrn_radiation_source     'fine-focus sealed tube'
_diffrn_radiation_monochromator     graphite
_diffrn_measurement_device_type     'Bruker SMART APEX'
_diffrn_measurement_method     '\f and \w'
_diffrn_detector_area_resol_mean     ?
_diffrn_reflns_number     43834
_diffrn_reflns_av_R_equivalents     0.0999
_diffrn_reflns_av_sigmaI/netI     0.0717
_diffrn_reflns_theta_min     1.19
_diffrn_reflns_theta_max     25.05
_diffrn_reflns_theta_full     25.05
_diffrn_measured_fraction_theta_max     1.000
_diffrn_measured_fraction_theta_full     1.000
_diffrn_reflns_limit_h_min     -24
_diffrn_reflns_limit_h_max     40
_diffrn_reflns_limit_k_min     -40
_diffrn_reflns_limit_k_max     40
_diffrn_reflns_limit_l_min     -17
_diffrn_reflns_limit_l_max     17
_diffrn_standards_number     ?
_diffrn_standards_interval_count     ?
_diffrn_standards_interval_time     ?
_diffrn_standards_decay_%     ?
_refine_special_details
;
Refinement of <i>F</i>^2^ against ALL reflections. The weighted <i>R</i>-factor
<i>wR</i> and goodness of fit <i>S</i> are based on <i>F</i>^2^, conventional
<i>R</i>-factors <i>R</i> are based on <i>F</i>, with <i>F</i> set to zero for
negative <i>F</i>^2^. The threshold expression of <i>F</i>^2^ >
\s(<i>F</i>^2^) is used only for calculating <i>R</i>-factors(gt) <i>etc</i>.
and is not relevant to the choice of reflections for refinement.
<i>R</i>-factors based on <i>F</i>^2^ are statistically about twice as large
as those based on <i>F</i>, and <i>R</i>- factors based on ALL data will be
even larger.
;
_reflns_number_total     7448
_reflns_number_gt     4004
_reflns_threshold_expression     I>2\s(I)
_refine_ls_structure_factor_coef     Fsqd
_refine_ls_matrix_type     full
_refine_ls_R_factor_all     0.1305
_refine_ls_R_factor_gt     0.055
_refine_ls_wR_factor_gt     0.1411
_refine_ls_wR_factor_ref     0.1690
_refine_ls_goodness_of_fit_ref     0.967
_refine_ls_restrained_S_all     1.017
_refine_ls_number_reflns     7448
_refine_ls_number_parameters     595
_refine_ls_number_restraints     792
_refine_ls_hydrogen_treatment     constr
_refine_ls_weighting_scheme     calc
_refine_ls_weighting_details
        'calc w=1/[\s^2^(Fo^2^)+(0.0667P)^2^+46.5236P] where P=(Fo^2^+2Fc^2^)/3'
_atom_sites_solution_hydrogens     geom
_atom_sites_solution_primary     direct
_atom_sites_solution_secondary     difmap
_refine_ls_shift/su_max     0.067
_refine_ls_shift/su_mean     0.002
_refine_diff_density_max     0.597
_refine_diff_density_min     -0.539
_refine_ls_extinction_method     none
_refine_ls_extinction_coef     ?
loop_
    _atom_type_symbol
    _atom_type_description
    _atom_type_scat_dispersion_real
    _atom_type_scat_dispersion_imag
    _atom_type_scat_source
    'C' 'C' 0.0033 0.0016
                         'International Tables Vol C Tables 4.2.6.8 and 6.1.1.4'
    'H' 'H' 0.0000 0.0000
                         'International Tables Vol C Tables 4.2.6.8 and 6.1.1.4'
    'O' 'O' 0.0106 0.0060
                         'International Tables Vol C Tables 4.2.6.8 and 6.1.1.4'
    'N' 'N' 0.0061 0.0033
                         'International Tables Vol C Tables 4.2.6.8 and 6.1.1.4'
    'Cu' 'Cu' 0.3201 1.2651
                         'International Tables Vol C Tables 4.2.6.8 and 6.1.1.4'
_computing_data_collection     'SMART (Siemens, 1996)'
_computing_cell_refinement     'SAINT (Siemens, 1996)'
_computing_data_reduction     'SAINT (Siemens, 1996)'
_computing_structure_solution     'SHELXS97 (Sheldrick, 2008)'
_computing_structure_refinement     'SHELXL97 (Sheldrick, 2008)'
_computing_molecular_graphics     'SHELXTL (Sheldrick, 2008)'
_computing_publication_material     'SHELXTL (Sheldrick, 2008)'
loop_
    _atom_site_type_symbol
    _atom_site_label
    _atom_site_fract_x
    _atom_site_fract_y
    _atom_site_fract_z
    _atom_site_U_iso_or_equiv
    _atom_site_adp_type
    _atom_site_calc_flag
    _atom_site_refinement_flags
    _atom_site_occupancy
    _atom_site_disorder_assembly
    _atom_site_disorder_group
    Cu Cu1 0.41922(2) 0.92317(2) 0.34020(6) 0.0567(3) Uani d U 1 . .
    Cu Cu2 0.40266(2) 0.93097(2) 0.83960(5) 0.0545(3) Uani d . 1 . .
    N N1 0.47730(13) 0.93179(14) 0.3495(3) 0.0526(12) Uani d . 1 . .
    N N2 0.41904(14) 0.98143(13) 0.3637(3) 0.0537(13) Uani d . 1 . .
    N N3 0.46157(13) 0.93354(14) 0.8468(4) 0.0584(13) Uani d . 1 . .
    N N4 0.40865(13) 0.98941(13) 0.8544(3) 0.0522(12) Uani d . 1 . .
    O O1 0.36304(12) 0.92475(12) 0.3225(3) 0.0682(12) Uani d . 1 . .
    O O2 0.34551(14) 0.87386(14) 0.4113(4) 0.0920(17) Uani d . 1 . .
    O O3 0.26925(14) 0.88894(14) 0.3840(4) 0.0917(16) Uani d . 1 . .
    O O4 0.42538(14) 0.87018(14) 0.2810(4) 0.0790(14) Uani d U 1 . .
    O O5 0.42095(15) 0.90712(16) 0.1585(4) 0.0922(15) Uani d U 1 . .
    O O6 0.42574(16) 0.8048(2) 0.1759(4) 0.1119(19) Uani d . 1 . .
    O O7 0.34659(11) 0.93629(11) 0.8196(3) 0.0611(11) Uani d . 1 . .
    O O8 0.32803(13) 0.89471(14) 0.9321(4) 0.0826(15) Uani d . 1 . .
    O O9 0.25254(13) 0.90035(13) 0.8808(4) 0.0809(14) Uani d . 1 . .
    O O10 0.40450(12) 0.87529(11) 0.8105(3) 0.0622(11) Uani d . 1 . .
    O O11 0.41060(14) 0.89599(13) 0.6660(3) 0.0758(13) Uani d . 1 . .
    O O12 0.41274(16) 0.79989(13) 0.7609(4) 0.0909(16) Uani d . 1 . .
    O O13 0.41769(13) 0.89163(13) 0.4768(3) 0.0825(14) Uani d D 1 . .
    H H13A 0.3946 0.8844 0.4631 0.099 Uiso d RD 1 . .
    H H13B 0.4159 0.9007 0.5315 0.099 Uiso d RD 1 . .
    O O14 0.39486(14) 0.92340(14) 0.9930(4) 0.1002(17) Uani d D 1 . .
    H H14A 0.3857 0.9020 0.9716 0.120 Uiso d RD 1 . .
    H H14B 0.4041 0.9177 1.0460 0.120 Uiso d RD 1 . .
    O O15 0.4487(5) 0.8142(3) 0.3748(11) 0.374(11) Uani d D 1 . .
    H H15 0.4304 0.8233 0.3450 0.561 Uiso d R 1 . .
    C C1 0.29690(19) 0.91197(19) 0.3408(5) 0.0633(17) Uani d U 1 . .
    C C2 0.2805(2) 0.9406(2) 0.2934(6) 0.081(2) Uani d U 1 . .
    H H2 0.2930 0.9600 0.2591 0.097 Uiso d R 1 . .
    C C3 0.2386(2) 0.9356(3) 0.3055(6) 0.093(2) Uani d U 1 . .
    H H3 0.2187 0.9509 0.2803 0.112 Uiso d R 1 . .
    C C4 0.2345(2) 0.9050(3) 0.3605(7) 0.099(2) Uani d U 1 . .
    H H4 0.2104 0.8955 0.3804 0.119 Uiso d R 1 . .
    C C5 0.33834(19) 0.9016(2) 0.3615(5) 0.0671(18) Uani d U 1 . .
    C C6 0.42439(19) 0.8399(2) 0.1322(7) 0.079(2) Uani d U 1 . .
    C C7 0.4270(2) 0.8336(2) 0.0467(7) 0.091(2) Uani d U 1 . .
    H H7 0.4263 0.8539 0.0036 0.109 Uiso d RD 1 . .
    C C8 0.4283(2) 0.7958(3) 0.0253(8) 0.113(3) Uani d U 1 . .
    H H8 0.4302 0.7845 -0.0332 0.135 Uiso d R 1 . .
    C C9 0.4272(3) 0.7777(3) 0.1052(9) 0.115(3) Uani d U 1 . .
    H H9 0.4276 0.7507 0.1123 0.138 Uiso d R 1 . .
    C C10 0.42390(18) 0.8749(2) 0.1990(6) 0.0709(18) Uani d U 1 . .
    C C11 0.50628(18) 0.90624(19) 0.3447(5) 0.0655(17) Uani d U 1 . .
    H H11 0.5001 0.8799 0.3368 0.079 Uiso d R 1 . .
    C C12 0.54568(19) 0.9165(2) 0.3516(5) 0.0683(18) Uani d U 1 . .
    H H12 0.5651 0.8975 0.3487 0.082 Uiso d R 1 . .
    C C13 0.55537(19) 0.9543(2) 0.3620(5) 0.0677(17) Uani d U 1 . .
    H H13 0.5816 0.9616 0.3648 0.081 Uiso d R 1 . .
    C C14 0.52599(18) 0.98333(19) 0.3684(4) 0.0575(15) Uani d U 1 . .
    C C15 0.5328(2) 1.0239(2) 0.3838(5) 0.0686(17) Uani d U 1 . .
    H H15A 0.5585 1.0329 0.3886 0.082 Uiso d R 1 . .
    C C16 0.5032(2) 1.04922(19) 0.3911(5) 0.0698(17) Uani d U 1 . .
    H H16 0.5086 1.0756 0.4002 0.084 Uiso d R 1 . .
    C C17 0.46328(19) 1.03649(18) 0.3853(4) 0.0603(16) Uani d U 1 . .
    C C18 0.4303(2) 1.0611(2) 0.3938(5) 0.0731(18) Uani d U 1 . .
    H H18 0.4335 1.0877 0.4043 0.088 Uiso d R 1 . .
    C C19 0.3941(2) 1.0457(2) 0.3873(5) 0.0776(19) Uani d U 1 . .
    H H19 0.3724 1.0620 0.3927 0.093 Uiso d R 1 . .
    C C20 0.3887(2) 1.00561(19) 0.3720(5) 0.0690(18) Uani d U 1 . .
    H H20 0.3634 0.9956 0.3680 0.083 Uiso d R 1 . .
    C C21 0.45586(17) 0.99693(16) 0.3707(4) 0.0504(14) Uani d U 1 . .
    C C22 0.48726(17) 0.96997(17) 0.3627(4) 0.0493(14) Uani d U 1 . .
    C C23 0.28030(18) 0.92319(18) 0.8385(5) 0.0574(16) Uani d U 1 . .
    C C24 0.26325(19) 0.9482(2) 0.7801(5) 0.0709(18) Uani d U 1 . .
    H H24 0.2756 0.9667 0.7427 0.085 Uiso d R 1 . .
    C C25 0.2217(2) 0.9409(2) 0.7866(6) 0.082(2) Uani d U 1 . .
    H H25 0.2017 0.9540 0.7555 0.099 Uiso d R 1 . .
    C C26 0.2175(2) 0.9119(2) 0.8455(6) 0.084(2) Uani d U 1 . .
    H H26 0.1936 0.9006 0.8612 0.101 Uiso d R 1 . .
    C C27 0.32148(18) 0.91669(17) 0.8667(5) 0.0580(16) Uani d U 1 . .
    C C28 0.41337(16) 0.82819(17) 0.6946(5) 0.0533(15) Uani d U 1 . .
    C C29 0.41773(17) 0.81258(18) 0.6102(5) 0.0629(17) Uani d U 1 . .
    H H29 0.4191 0.8259 0.5541 0.075 Uiso d R 1 . .
    C C30 0.4200(2) 0.7715(2) 0.6235(6) 0.080(2) Uani d U 1 . .
    H H30 0.4231 0.7525 0.5781 0.097 Uiso d R 1 . .
    C C31 0.4168(2) 0.7659(2) 0.7131(6) 0.094(2) Uani d U 1 . .
    H H31 0.4172 0.7413 0.7407 0.112 Uiso d R 1 . .
    C C32 0.40934(17) 0.86949(18) 0.7240(5) 0.0567(16) Uani d U 1 . .
    C C33 0.48763(18) 0.90588(19) 0.8414(5) 0.0701(18) Uani d U 1 . .
    H H33 0.4788 0.8803 0.8331 0.084 Uiso d RD 1 . .
    C C34 0.52802(19) 0.9110(2) 0.8497(5) 0.0757(19) Uani d U 1 . .
    H H34 0.5454 0.8901 0.8461 0.091 Uiso d R 1 . .
    C C35 0.54161(19) 0.9475(2) 0.8621(5) 0.0701(18) Uani d U 1 . .
    H H35 0.5684 0.9519 0.8658 0.084 Uiso d R 1 . .
    C C36 0.51533(19) 0.97918(19) 0.8692(4) 0.0614(16) Uani d U 1 . .
    C C37 0.52598(19) 1.0189(2) 0.8857(5) 0.0694(17) Uani d U 1 . .
    H H37 0.5524 1.0254 0.8909 0.083 Uiso d R 1 . .
    C C38 0.4990(2) 1.0473(2) 0.8937(5) 0.0713(18) Uani d U 1 . .
    H H38 0.5072 1.0728 0.9054 0.086 Uiso d R 1 . .
    C C39 0.45792(18) 1.03930(18) 0.8848(4) 0.0580(15) Uani d U 1 . .
    C C40 0.4279(2) 1.06707(18) 0.8917(5) 0.0650(17) Uani d U 1 . .
    H H40 0.4339 1.0931 0.9048 0.078 Uiso d R 1 . .
    C C41 0.3902(2) 1.05618(19) 0.8798(5) 0.0681(17) Uani d U 1 . .
    H H41 0.3703 1.0747 0.8840 0.082 Uiso d R 1 . .
    C C42 0.38101(18) 1.01689(18) 0.8599(4) 0.0613(16) Uani d U 1 . .
    H H42 0.3550 1.0099 0.8509 0.074 Uiso d R 1 . .
    C C43 0.44656(17) 1.00040(17) 0.8670(4) 0.0519(14) Uani d U 1 . .
    C C44 0.47548(17) 0.97014(18) 0.8604(4) 0.0522(14) Uani d U 1 . .
    C C45 0.44756(18) 0.7762(3) 0.3692(8) 0.217(7) Uani d DU 1 . .
    H H45A 0.4706 0.7660 0.3986 0.325 Uiso d RD 1 . .
    H H45B 0.4488 0.7710 0.3039 0.325 Uiso d R 1 . .
    H H45C 0.4248 0.7638 0.3948 0.325 Uiso d R 1 . .
loop_
    _atom_site_aniso_label
    _atom_site_aniso_U_11
    _atom_site_aniso_U_22
    _atom_site_aniso_U_33
    _atom_site_aniso_U_12
    _atom_site_aniso_U_13
    _atom_site_aniso_U_23
    Cu1 0.0515(5) 0.0466(4) 0.0721(6) 0.0005(3) -0.0048(4) -0.0029(4)
    Cu2 0.0478(4) 0.0464(4) 0.0693(6) -0.0023(3) -0.0005(4) -0.0026(4)
    N1 0.046(3) 0.051(3) 0.061(3) 0.009(2) -0.004(2) -0.001(2)
    N2 0.047(3) 0.046(3) 0.068(4) 0.007(2) 0.002(2) 0.000(2)
    N3 0.047(3) 0.050(3) 0.079(4) 0.005(2) 0.001(3) -0.007(3)
    N4 0.043(3) 0.051(3) 0.063(3) 0.001(2) -0.003(2) -0.002(2)
    O1 0.050(3) 0.066(3) 0.088(4) 0.002(2) -0.002(2) 0.004(2)
    O2 0.081(3) 0.065(3) 0.130(5) -0.015(3) -0.021(3) 0.023(3)
    O3 0.060(3) 0.075(3) 0.140(5) -0.015(3) 0.007(3) -0.005(3)
    O4 0.080(3) 0.082(3) 0.076(4) -0.001(3) -0.008(3) -0.005(3)
    O5 0.0933(17) 0.0914(17) 0.0919(18) -0.0022(10) -0.0005(10) 0.0002(10)
    O6 0.096(4) 0.110(5) 0.130(5) 0.002(4) -0.022(4) -0.021(4)
    O7 0.052(2) 0.051(2) 0.080(3) -0.003(2) -0.005(2) 0.010(2)
    O8 0.069(3) 0.084(3) 0.094(4) -0.003(3) -0.004(3) 0.032(3)
    O9 0.057(3) 0.074(3) 0.111(4) -0.007(2) 0.010(3) 0.013(3)
    O10 0.062(3) 0.050(3) 0.075(3) -0.005(2) 0.004(2) -0.011(2)
    O11 0.098(4) 0.048(3) 0.081(4) -0.007(2) 0.011(3) -0.003(3)
    O12 0.136(5) 0.051(3) 0.086(4) 0.011(3) 0.001(3) -0.002(3)
    O13 0.092(3) 0.080(3) 0.076(3) -0.011(3) -0.009(3) 0.005(3)
    O14 0.095(4) 0.115(4) 0.091(4) -0.005(3) -0.001(3) -0.003(3)
    O15 0.45(2) 0.300(17) 0.37(2) -0.042(16) -0.035(16) -0.220(17)
    C1 0.059(4) 0.051(4) 0.080(5) -0.005(3) 0.005(4) -0.017(3)
    C2 0.068(4) 0.079(5) 0.097(5) 0.001(4) -0.007(4) -0.011(4)
    C3 0.070(5) 0.098(5) 0.112(6) 0.020(4) -0.014(4) -0.019(5)
    C4 0.062(5) 0.097(6) 0.139(7) -0.003(4) 0.000(5) -0.020(5)
    C5 0.057(4) 0.053(4) 0.091(5) -0.005(3) -0.007(4) -0.015(4)
    C6 0.053(4) 0.051(4) 0.133(6) -0.006(3) 0.005(4) -0.028(5)
    C7 0.074(5) 0.094(5) 0.105(6) 0.006(4) -0.003(5) -0.008(5)
    C8 0.085(5) 0.119(7) 0.134(7) -0.001(5) -0.010(5) -0.071(6)
    C9 0.098(6) 0.063(5) 0.183(8) -0.004(4) 0.002(6) -0.026(6)
    C10 0.051(4) 0.069(4) 0.093(5) 0.002(3) -0.005(4) 0.014(4)
    C11 0.059(4) 0.060(4) 0.078(4) 0.006(3) -0.004(3) -0.004(3)
    C12 0.054(4) 0.075(4) 0.076(4) 0.013(3) -0.005(3) -0.006(4)
    C13 0.057(4) 0.080(4) 0.066(4) -0.006(3) -0.004(3) 0.003(3)
    C14 0.057(3) 0.065(4) 0.051(4) -0.006(3) 0.000(3) 0.005(3)
    C15 0.070(4) 0.069(4) 0.067(4) -0.020(3) -0.002(3) 0.004(3)
    C16 0.084(4) 0.053(3) 0.072(4) -0.013(3) 0.003(4) -0.006(3)
    C17 0.072(4) 0.050(3) 0.059(4) -0.001(3) 0.004(3) 0.002(3)
    C18 0.086(4) 0.053(4) 0.081(4) 0.000(3) 0.001(4) -0.005(3)
    C19 0.087(5) 0.059(4) 0.086(5) 0.022(4) 0.004(4) -0.002(4)
    C20 0.064(4) 0.064(4) 0.079(4) 0.007(3) 0.002(3) -0.004(3)
    C21 0.057(3) 0.047(3) 0.046(3) -0.002(3) 0.002(3) 0.004(3)
    C22 0.055(3) 0.048(3) 0.044(3) 0.000(3) -0.001(3) 0.002(3)
    C23 0.052(4) 0.053(4) 0.068(4) -0.001(3) 0.002(3) -0.008(3)
    C24 0.064(4) 0.073(4) 0.075(5) 0.000(3) -0.008(4) -0.004(4)
    C25 0.068(4) 0.093(5) 0.086(5) 0.015(4) -0.018(4) -0.007(4)
    C26 0.051(4) 0.090(5) 0.111(6) 0.000(4) -0.008(4) -0.014(5)
    C27 0.060(4) 0.039(3) 0.075(5) -0.003(3) 0.004(3) -0.001(3)
    C28 0.042(3) 0.045(3) 0.073(4) -0.001(3) 0.001(3) -0.004(3)
    C29 0.057(4) 0.057(4) 0.074(5) -0.004(3) 0.002(3) -0.010(3)
    C30 0.088(5) 0.058(4) 0.096(5) 0.005(4) 0.005(4) -0.019(4)
    C31 0.125(6) 0.049(4) 0.107(6) 0.010(4) 0.007(5) -0.003(4)
    C32 0.047(3) 0.048(4) 0.076(5) -0.005(3) 0.004(3) -0.010(3)
    C33 0.058(4) 0.062(4) 0.091(5) 0.000(3) 0.002(4) -0.010(3)
    C34 0.052(4) 0.081(4) 0.094(5) 0.016(3) 0.001(4) -0.010(4)
    C35 0.049(3) 0.087(4) 0.074(4) 0.002(3) 0.001(3) 0.001(4)
    C36 0.061(4) 0.069(4) 0.054(4) -0.011(3) -0.001(3) 0.001(3)
    C37 0.056(4) 0.077(4) 0.076(4) -0.019(3) -0.004(3) 0.006(3)
    C38 0.073(4) 0.064(4) 0.077(4) -0.023(3) 0.001(3) 0.001(3)
    C39 0.063(4) 0.056(3) 0.056(4) -0.011(3) 0.004(3) 0.006(3)
    C40 0.075(4) 0.051(3) 0.069(4) -0.004(3) -0.003(3) 0.001(3)
    C41 0.073(4) 0.058(4) 0.073(4) 0.012(3) 0.001(4) 0.006(3)
    C42 0.053(3) 0.058(4) 0.073(4) 0.004(3) -0.004(3) 0.001(3)
    C43 0.055(3) 0.053(3) 0.048(3) -0.003(3) -0.003(3) 0.000(3)
    C44 0.049(3) 0.058(3) 0.049(3) -0.009(3) 0.000(3) 0.000(3)
    C45 0.199(14) 0.35(2) 0.097(10) -0.035(15) -0.029(9) 0.080(12)
_geom_special_details
;
All e.s.d.'s (except the e.s.d. in the dihedral angle between two l.s. planes)
are estimated using the full covariance matrix. The cell e.s.d.'s are taken
into account individually in the estimation of e.s.d.'s in distances, angles
and torsion angles; correlations between e.s.d.'s in cell parameters are only
used when they are defined by crystal symmetry. An approximate (isotropic)
treatment of cell e.s.d.'s is used for estimating e.s.d.'s involving l.s.
planes.
;
loop_
    _geom_bond_atom_site_label_1
    _geom_bond_atom_site_label_2
    _geom_bond_site_symmetry_2
    _geom_bond_distance
    _geom_bond_publ_flag
    Cu1 O1 . 1.935(4) ?
    Cu1 N1 . 2.008(5) ?
    Cu1 O4 . 2.012(5) ?
    Cu1 N2 . 2.017(5) ?
    Cu1 O13 . 2.249(5) ?
    Cu2 O7 . 1.944(4) ?
    Cu2 O10 . 1.947(4) ?
    Cu2 N3 . 2.015(5) ?
    Cu2 N4 . 2.016(5) ?
    Cu2 O14 . 2.248(5) ?
    N1 C11 . 1.321(7) ?
    N1 C22 . 1.360(7) ?
    N2 C20 . 1.329(7) ?
    N2 C21 . 1.367(7) ?
    N3 C33 . 1.299(7) ?
    N3 C44 . 1.350(7) ?
    N4 C42 . 1.333(7) ?
    N4 C43 . 1.359(7) ?
    O1 C5 . 1.286(8) ?
    O2 C5 . 1.214(8) ?
    O3 C4 . 1.349(9) ?
    O3 C1 . 1.377(7) ?
    O4 C10 . 1.196(8) ?
    O5 C10 . 1.249(8) ?
    O6 C6 . 1.354(9) ?
    O6 C9 . 1.379(11) ?
    O7 C27 . 1.283(7) ?
    O8 C27 . 1.228(7) ?
    O9 C26 . 1.359(8) ?
    O9 C23 . 1.371(7) ?
    O10 C32 . 1.277(7) ?
    O11 C32 . 1.233(7) ?
    O12 C31 . 1.358(8) ?
    O12 C28 . 1.360(7) ?
    O13 H13A . 0.8500 ?
    O13 H13B . 0.8501 ?
    O14 H14A . 0.8519 ?
    O14 H14B . 0.8500 ?
    O15 C45 . 1.301(9) ?
    O15 H15 . 0.8200 ?
    C1 C2 . 1.320(9) ?
    C1 C5 . 1.488(9) ?
    C2 C3 . 1.451(10) ?
    C2 H2 . 0.9300 ?
    C3 C4 . 1.319(11) ?
    C3 H3 . 0.9300 ?
    C4 H4 . 0.9300 ?
    C6 C7 . 1.257(10) ?
    C6 C10 . 1.537(10) ?
    C7 C8 . 1.329(10) ?
    C7 H7 . 0.9300 ?
    C8 C9 . 1.309(12) ?
    C8 H8 . 0.9300 ?
    C9 H9 . 0.9300 ?
    C11 C12 . 1.393(8) ?
    C11 H11 . 0.9300 ?
    C12 C13 . 1.340(8) ?
    C12 H12 . 0.9300 ?
    C13 C14 . 1.412(9) ?
    C13 H13 . 0.9300 ?
    C14 C22 . 1.400(8) ?
    C14 C15 . 1.420(8) ?
    C15 C16 . 1.335(9) ?
    C15 H15A . 0.9300 ?
    C16 C17 . 1.432(9) ?
    C16 H16 . 0.9300 ?
    C17 C21 . 1.390(8) ?
    C17 C18 . 1.410(9) ?
    C18 C19 . 1.343(9) ?
    C18 H18 . 0.9300 ?
    C19 C20 . 1.399(9) ?
    C19 H19 . 0.9300 ?
    C20 H20 . 0.9300 ?
    C21 C22 . 1.417(8) ?
    C23 C24 . 1.335(8) ?
    C23 C27 . 1.480(8) ?
    C24 C25 . 1.445(9) ?
    C24 H24 . 0.9300 ?
    C25 C26 . 1.312(10) ?
    C25 H25 . 0.9300 ?
    C26 H26 . 0.9300 ?
    C28 C29 . 1.339(8) ?
    C28 C32 . 1.478(8) ?
    C29 C30 . 1.415(9) ?
    C29 H29 . 0.9300 ?
    C30 C31 . 1.313(10) ?
    C30 H30 . 0.9300 ?
    C31 H31 . 0.9300 ?
    C33 C34 . 1.395(9) ?
    C33 H33 . 0.9300 ?
    C34 C35 . 1.340(9) ?
    C34 H34 . 0.9300 ?
    C35 C36 . 1.409(9) ?
    C35 H35 . 0.9300 ?
    C36 C44 . 1.401(8) ?
    C36 C37 . 1.424(9) ?
    C37 C38 . 1.342(9) ?
    C37 H37 . 0.9300 ?
    C38 C39 . 1.435(8) ?
    C38 H38 . 0.9300 ?
    C39 C40 . 1.400(8) ?
    C39 C43 . 1.407(8) ?
    C40 C41 . 1.348(9) ?
    C40 H40 . 0.9300 ?
    C41 C42 . 1.407(8) ?
    C41 H41 . 0.9300 ?
    C42 H42 . 0.9300 ?
    C43 C44 . 1.432(8) ?
    C45 H45A . 0.9600 ?
    C45 H45B . 0.9600 ?
    C45 H45C . 0.9600 ?
loop_
    _geom_angle_atom_site_label_1
    _geom_angle_atom_site_label_2
    _geom_angle_atom_site_label_3
    _geom_angle_site_symmetry_1
    _geom_angle_site_symmetry_3
    _geom_angle
    _geom_angle_publ_flag
    O1 Cu1 N1 . . 169.33(19) ?
    O1 Cu1 O4 . . 94.15(18) ?
    N1 Cu1 O4 . . 93.28(19) ?
    O1 Cu1 N2 . . 89.53(18) ?
    N1 Cu1 N2 . . 81.21(19) ?
    O4 Cu1 N2 . . 163.4(2) ?
    O1 Cu1 O13 . . 96.10(18) ?
    N1 Cu1 O13 . . 91.95(18) ?
    O4 Cu1 O13 . . 86.9(2) ?
    N2 Cu1 O13 . . 108.89(18) ?
    O7 Cu2 O10 . . 95.21(16) ?
    O7 Cu2 N3 . . 170.34(19) ?
    O10 Cu2 N3 . . 91.23(18) ?
    O7 Cu2 N4 . . 91.33(17) ?
    O10 Cu2 N4 . . 170.05(19) ?
    N3 Cu2 N4 . . 81.39(18) ?
    O7 Cu2 O14 . . 92.35(18) ?
    O10 Cu2 O14 . . 96.00(19) ?
    N3 Cu2 O14 . . 94.1(2) ?
    N4 Cu2 O14 . . 91.20(19) ?
    C11 N1 C22 . . 116.9(5) ?
    C11 N1 Cu1 . . 129.7(4) ?
    C22 N1 Cu1 . . 113.4(4) ?
    C20 N2 C21 . . 118.0(5) ?
    C20 N2 Cu1 . . 129.0(4) ?
    C21 N2 Cu1 . . 113.0(4) ?
    C33 N3 C44 . . 116.1(5) ?
    C33 N3 Cu2 . . 130.4(4) ?
    C44 N3 Cu2 . . 113.5(4) ?
    C42 N4 C43 . . 118.1(5) ?
    C42 N4 Cu2 . . 129.1(4) ?
    C43 N4 Cu2 . . 112.6(4) ?
    C5 O1 Cu1 . . 125.1(4) ?
    C4 O3 C1 . . 104.9(6) ?
    C10 O4 Cu1 . . 107.2(5) ?
    C6 O6 C9 . . 104.3(8) ?
    C27 O7 Cu2 . . 122.0(4) ?
    C26 O9 C23 . . 106.0(6) ?
    C32 O10 Cu2 . . 111.5(4) ?
    C31 O12 C28 . . 104.4(6) ?
    Cu1 O13 H13A . . 87.5 ?
    Cu1 O13 H13B . . 130.1 ?
    H13A O13 H13B . . 104.9 ?
    Cu2 O14 H14A . . 77.5 ?
    Cu2 O14 H14B . . 150.6 ?
    H14A O14 H14B . . 105.5 ?
    C45 O15 H15 . . 108.8 ?
    C2 C1 O3 . . 111.5(6) ?
    C2 C1 C5 . . 133.2(7) ?
    O3 C1 C5 . . 115.1(6) ?
    C1 C2 C3 . . 105.6(7) ?
    C1 C2 H2 . . 127.3 ?
    C3 C2 H2 . . 127.1 ?
    C4 C3 C2 . . 105.6(7) ?
    C4 C3 H3 . . 127.3 ?
    C2 C3 H3 . . 127.1 ?
    C3 C4 O3 . . 112.4(8) ?
    C3 C4 H4 . . 123.6 ?
    O3 C4 H4 . . 124.0 ?
    O2 C5 O1 . . 127.4(6) ?
    O2 C5 C1 . . 119.7(7) ?
    O1 C5 C1 . . 112.9(7) ?
    C7 C6 O6 . . 107.8(7) ?
    C7 C6 C10 . . 138.6(9) ?
    O6 C6 C10 . . 113.3(8) ?
    C6 C7 C8 . . 113.3(9) ?
    C6 C7 H7 . . 122.0 ?
    C8 C7 H7 . . 124.5 ?
    C9 C8 C7 . . 104.5(9) ?
    C9 C8 H8 . . 127.5 ?
    C7 C8 H8 . . 128.0 ?
    C8 C9 O6 . . 109.9(8) ?
    C8 C9 H9 . . 124.3 ?
    O6 C9 H9 . . 125.8 ?
    O4 C10 O5 . . 125.9(8) ?
    O4 C10 C6 . . 121.1(7) ?
    O5 C10 C6 . . 113.0(8) ?
    N1 C11 C12 . . 123.6(6) ?
    N1 C11 H11 . . 118.3 ?
    C12 C11 H11 . . 118.2 ?
    C13 C12 C11 . . 119.3(6) ?
    C13 C12 H12 . . 120.1 ?
    C11 C12 H12 . . 120.6 ?
    C12 C13 C14 . . 120.5(6) ?
    C12 C13 H13 . . 119.9 ?
    C14 C13 H13 . . 119.7 ?
    C22 C14 C13 . . 116.0(6) ?
    C22 C14 C15 . . 118.8(6) ?
    C13 C14 C15 . . 125.2(6) ?
    C16 C15 C14 . . 121.2(6) ?
    C16 C15 H15A . . 119.4 ?
    C14 C15 H15A . . 119.3 ?
    C15 C16 C17 . . 121.3(6) ?
    C15 C16 H16 . . 119.3 ?
    C17 C16 H16 . . 119.4 ?
    C21 C17 C18 . . 116.5(6) ?
    C21 C17 C16 . . 118.5(6) ?
    C18 C17 C16 . . 125.1(6) ?
    C19 C18 C17 . . 119.7(6) ?
    C19 C18 H18 . . 120.2 ?
    C17 C18 H18 . . 120.1 ?
    C18 C19 C20 . . 120.9(7) ?
    C18 C19 H19 . . 119.7 ?
    C20 C19 H19 . . 119.4 ?
    N2 C20 C19 . . 121.3(6) ?
    N2 C20 H20 . . 119.2 ?
    C19 C20 H20 . . 119.5 ?
    N2 C21 C17 . . 123.7(6) ?
    N2 C21 C22 . . 116.0(5) ?
    C17 C21 C22 . . 120.4(6) ?
    N1 C22 C14 . . 123.8(5) ?
    N1 C22 C21 . . 116.4(5) ?
    C14 C22 C21 . . 119.8(5) ?
    C24 C23 O9 . . 110.2(6) ?
    C24 C23 C27 . . 133.2(6) ?
    O9 C23 C27 . . 116.7(6) ?
    C23 C24 C25 . . 106.0(6) ?
    C23 C24 H24 . . 127.1 ?
    C25 C24 H24 . . 126.8 ?
    C26 C25 C24 . . 106.2(7) ?
    C26 C25 H25 . . 126.7 ?
    C24 C25 H25 . . 127.1 ?
    C25 C26 O9 . . 111.5(7) ?
    C25 C26 H26 . . 124.4 ?
    O9 C26 H26 . . 124.1 ?
    O8 C27 O7 . . 127.3(6) ?
    O8 C27 C23 . . 118.5(6) ?
    O7 C27 C23 . . 114.2(6) ?
    C29 C28 O12 . . 111.1(5) ?
    C29 C28 C32 . . 130.6(6) ?
    O12 C28 C32 . . 118.3(6) ?
    C28 C29 C30 . . 106.0(6) ?
    C28 C29 H29 . . 127.2 ?
    C30 C29 H29 . . 126.8 ?
    C31 C30 C29 . . 106.0(7) ?
    C31 C30 H30 . . 127.0 ?
    C29 C30 H30 . . 127.0 ?
    C30 C31 O12 . . 112.5(7) ?
    C30 C31 H31 . . 123.8 ?
    O12 C31 H31 . . 123.7 ?
    O11 C32 O10 . . 123.7(6) ?
    O11 C32 C28 . . 120.1(7) ?
    O10 C32 C28 . . 116.2(6) ?
    N3 C33 C34 . . 125.4(6) ?
    N3 C33 H33 . . 117.9 ?
    C34 C33 H33 . . 116.6 ?
    C35 C34 C33 . . 118.1(6) ?
    C35 C34 H34 . . 120.1 ?
    C33 C34 H34 . . 121.9 ?
    C34 C35 C36 . . 120.2(6) ?
    C34 C35 H35 . . 120.0 ?
    C36 C35 H35 . . 119.8 ?
    C44 C36 C35 . . 116.3(6) ?
    C44 C36 C37 . . 118.2(6) ?
    C35 C36 C37 . . 125.5(6) ?
    C38 C37 C36 . . 121.9(6) ?
    C38 C37 H37 . . 119.0 ?
    C36 C37 H37 . . 119.1 ?
    C37 C38 C39 . . 121.6(6) ?
    C37 C38 H38 . . 119.1 ?
    C39 C38 H38 . . 119.2 ?
    C40 C39 C43 . . 116.8(6) ?
    C40 C39 C38 . . 125.5(6) ?
    C43 C39 C38 . . 117.8(6) ?
    C41 C40 C39 . . 120.1(6) ?
    C41 C40 H40 . . 119.9 ?
    C39 C40 H40 . . 119.9 ?
    C40 C41 C42 . . 120.1(6) ?
    C40 C41 H41 . . 120.0 ?
    C42 C41 H41 . . 119.9 ?
    N4 C42 C41 . . 121.6(6) ?
    N4 C42 H42 . . 119.1 ?
    C41 C42 H42 . . 119.2 ?
    N4 C43 C39 . . 123.2(5) ?
    N4 C43 C44 . . 116.6(5) ?
    C39 C43 C44 . . 120.2(5) ?
    N3 C44 C36 . . 123.9(6) ?
    N3 C44 C43 . . 115.8(5) ?
    C36 C44 C43 . . 120.3(6) ?
    O15 C45 H45A . . 108.1 ?
    O15 C45 H45B . . 104.1 ?
    H45A C45 H45B . . 109.5 ?
    O15 C45 H45C . . 116.0 ?
    H45A C45 H45C . . 109.5 ?
    H45B C45 H45C . . 109.5 ?
loop_
    _geom_hbond_atom_site_label_D
    _geom_hbond_atom_site_label_H
    _geom_hbond_atom_site_label_A
    _geom_hbond_site_symmetry_A
    _geom_hbond_distance_DH
    _geom_hbond_distance_HA
    _geom_hbond_distance_DA
    _geom_hbond_angle_DHA
    O14 H14B O5 1_556 0.85 1.76 2.611(8) 177.0
    O14 H14A O8 . 0.85 2.07 2.634(7) 123.5
    O13 H13B O11 . 0.85 1.96 2.749(7) 154.1
    O13 H13A O2 . 0.85 1.87 2.708(7) 168.7
    O15 H15 O4 . 0.82 1.86 2.474(17) 131.1
data_global
_journal_date_recd_electronic     2009-05-24
_journal_date_accepted     2009-06-24
_journal_name_full     'Acta Crystallographica, Section E'
_journal_year     2009
_journal_volume     65
_journal_issue      8
_journal_page_first     m858
_journal_page_last     m858
_journal_paper_category     QM
_journal_coeditor_code     CV2568
_publ_contact_author_name     'Junshan Sun'
_publ_contact_author_address
;
  Department of Materials
  and Chemical Engineering
  Taishan University,
  271021 Taian, Shandong,
  People's Republic of China
;
_publ_contact_author_email     xiangyz_2008@163.com
_publ_contact_author_fax     '86 538 6715159'
_publ_contact_author_phone     '86 538 6715360'
_publ_section_title
;\
Aqua(furan-2-carboxylato-\k<i>O</i>)(furan-2-carboxylato-\k^2^<i>O</i>,\
<i>O</i>')(1,10-phenanthroline-\k^2^<i>N</i>,<i>N</i>')copper(II) methanol
hemisolvate
;
loop_
    _publ_author_name
    _publ_author_address
    'Yanfei Li'
;
  Department of Materials and Chemical Engineering
  Taishan University,
  271021 Taian, Shandong,
  People's Republic of China
;
    'Junshan Sun'
;
  Department of Materials and Chemical Engineering
  Taishan University,
  271021 Taian, Shandong,
  People's Republic of China
;
    'Shanghua Feng'
;
  Department of Materials and Chemical Engineering
  Taishan University,
  271021 Taian, Shandong,
  People's Republic of China
;
    'Ruigang Xue'
;
  Department of Materials and Chemical Engineering
  Taishan University,
  271021 Taian, Shandong,
  People's Republic of China
;
    'Jun Wang'
;
  Department of Materials and Chemical Engineering
  Taishan University,
  271021 Taian, Shandong,
  People's Republic of China
;
