# Supplementary material for: Aqua­(furan-2-carboxyl­ato-κO)(furan-2-carboxyl­ato-κ2 O,O′)(1,10-phenanthroline-κ2 N,N′)copper(II) methanol hemisolvate
Source: Acta Crystallogr Sect E Struct Rep Online. 2009 Jul 1;65(Pt 8):m858. doi: 10.1107/S1600536809024428 (PMC2977238; doi:10.1107/S1600536809024428)
Supplement: Supplementary file 2 [file e-65-0m858-Isup2.hkl]

# 
# h,k,l, Fc-squared, Fo-squared, sigma(Fo-squared) and status flag 
# 
data_I
_shelx_title ' 1 in I41/a' 
_shelx_refln_list_code          4 
_shelx_F_calc_maximum     2725.55 
_exptl_crystal_F_000      8192.00 
_reflns_d_resolution_high  0.8394 
 
loop_ 
 _symmetry_equiv_pos_as_xyz 
 'x, y, z' 
 '-y+3/4, x+1/4, z+1/4' 
 '-x+1/2, -y, z+1/2' 
 'y+3/4, -x+3/4, z+3/4' 
 'x+1/2, y+1/2, z+1/2' 
 '-y+5/4, x+3/4, z+3/4' 
 '-x+1, -y+1/2, z+1' 
 'y+5/4, -x+5/4, z+5/4' 
 '-x, -y, -z' 
 'y-3/4, -x-1/4, -z-1/4' 
 'x-1/2, y, -z-1/2' 
 '-y-3/4, x-3/4, -z-3/4' 
 '-x+1/2, -y+1/2, -z+1/2' 
 'y-1/4, -x+1/4, -z+1/4' 
 'x, y+1/2, -z' 
 '-y-1/4, x-1/4, -z-1/4' 
 
_cell_length_a    34.1290 
_cell_length_b    34.1290 
_cell_length_c    14.4500 
_cell_angle_alpha  90.000 
_cell_angle_beta   90.000 
_cell_angle_gamma  90.000 
 
_shelx_F_squared_multiplier     1.000 
 
loop_ 
 _refln_index_h 
 _refln_index_k 
 _refln_index_l 
 _refln_F_squared_calc 
 _refln_F_squared_meas 
 _refln_F_squared_sigma 
 _refln_observed_status 
   0   2   0    23782.74     4356.10  17903.81 o 
   2   2   0   486015.22   486834.44  16043.50 o 
  -2   4   0   722531.56   687004.56  22567.19 o 
   0   4   0   123448.82   125740.07   4259.32 o 
   2   4   0   274865.66   276620.13   9159.61 o 
   4   4   0   154603.47   163509.55   5488.95 o 
  -4   6   0    94357.56    96011.13   2343.75 o 
  -2   6   0    42741.58    41180.25   1265.90 o 
   0   6   0    39604.49    40143.71   1523.06 o 
   2   6   0    19974.01    24475.00    976.93 o 
   4   6   0     1365.93     1962.13    170.21 o 
   6   6   0   400132.91   336665.72   9058.95 o 
  -6   8   0    98114.19   110805.89   3152.80 o 
  -4   8   0     1948.59     1711.77    199.00 o 
  -2   8   0  2274706.00  2229604.50  50903.40 o 
   0   8   0   788819.31   791189.38  18173.84 o 
   2   8   0   450842.50   446836.72   9216.19 o 
   4   8   0    40991.12    38670.42    952.54 o 
   6   8   0    55112.80    64068.66   1362.65 o 
   8   8   0      932.44      972.99    204.11 o 
  -8  10   0   172254.50   160911.78   4531.73 o 
  -6  10   0    12556.33    11500.65    492.31 o 
  -4  10   0     2300.48     2240.09    248.15 o 
  -2  10   0   198199.02   184346.23   3929.80 o 
   0  10   0     5060.36     6140.53    432.32 o 
   2  10   0    60539.30    72488.05   1662.32 o 
   4  10   0     8275.00     5616.57    481.68 o 
   6  10   0   184231.00   169552.31   3656.26 o 
   8  10   0   107514.81   105205.13   2181.98 o 
  10  10   0       32.78      115.74    178.54 o 
 -10  12   0    88051.45    87309.34   2652.39 o 
  -8  12   0     1504.02     2538.48    418.93 o 
  -6  12   0    88370.40    75913.13   2013.40 o 
  -4  12   0   698918.25   702620.31  16269.48 o 
  -2  12   0    11390.79    13809.43    498.46 o 
   0  12   0   906718.50   906713.19  18588.92 o 
   2  12   0     9784.92    13858.50    500.94 o 
   4  12   0    47716.84    48615.59   1309.69 o 
   6  12   0     2882.72     2517.46    262.08 o 
   8  12   0    48155.80    50808.42   1285.75 o 
  10  12   0    56350.38    54963.05   1393.70 o 
  12  12   0    13588.35    12684.48    531.23 o 
 -12  14   0       82.02       -5.75    243.50 o 
 -10  14   0     1974.93      998.43    287.80 o 
  -8  14   0    30127.20    26988.87   1056.07 o 
  -6  14   0   132920.50   127765.89   3238.18 o 
  -4  14   0    74809.25    82442.12   2196.16 o 
  -2  14   0   385220.91   393389.69   8237.59 o 
   0  14   0    10616.92     8181.28    460.36 o 
   2  14   0   162911.80   148744.53   3281.96 o 
   4  14   0   417406.47   422873.16   8847.03 o 
   6  14   0    98089.69    95464.64   2219.68 o 
   8  14   0    23759.25    27219.65   1019.00 o 
  10  14   0    46733.95    47776.80   1276.36 o 
  12  14   0     2076.57     1428.07    278.67 o 
  14  14   0     7147.10     6286.63    538.11 o 
 -14  16   0    59656.99    61931.72   1627.72 o 
 -12  16   0     3695.24     4646.05    854.75 o 
 -10  16   0    11934.77    10702.87    666.36 o 
  -8  16   0     2542.49     3719.14    405.41 o 
  -6  16   0    75051.28    76517.94   2107.74 o 
  -4  16   0      132.35     1264.30    303.59 o 
  -2  16   0   720189.81   738328.81  15260.79 o 
   0  16   0    45328.76    45666.22   1224.25 o 
   2  16   0    99329.51    99798.02   2332.04 o 
   4  16   0   132227.58   130732.38   2962.11 o 
   6  16   0   286627.34   305573.41   6516.44 o 
   8  16   0    51855.40    51372.35   1369.36 o 
  10  16   0    32166.48    31129.48    964.23 o 
  12  16   0    11643.37    11476.93    595.78 o 
  14  16   0      154.84      256.30    267.58 o 
  16  16   0    70801.20    75179.70   1936.26 o 
 -16  18   0     3890.66     4615.54    628.75 o 
 -14  18   0      299.56      615.24    358.74 o 
 -12  18   0    79783.94    76046.08   2488.33 o 
 -10  18   0    94706.19   103215.96   3251.91 o 
  -8  18   0     9730.25    12983.60   1058.78 o 
  -6  18   0     1449.82      570.82    379.15 o 
  -4  18   0     4456.39     5638.20   1168.95 o 
  -2  18   0    79885.11    77380.51   1909.77 o 
   0  18   0    46557.85    46889.35   1284.59 o 
   2  18   0   237678.06   249469.36   5405.67 o 
   4  18   0    29063.18    36209.04   1553.75 o 
   6  18   0      541.45       23.38    225.73 o 
   8  18   0    20226.35    17193.64    730.89 o 
  10  18   0      320.00      389.25    258.48 o 
  12  18   0     7992.12    10017.49    571.10 o 
  14  18   0    52518.82    51896.92   1457.76 o 
  16  18   0     9395.33    11721.84    941.57 o 
  18  18   0    67285.02    70793.18   2617.79 o 
 -18  20   0    27806.91    26997.32   1451.80 o 
 -16  20   0    68833.84    75009.66   2683.55 o 
 -14  20   0     2116.72      918.80    602.20 o 
 -12  20   0    14812.49    15205.30    877.41 o 
 -10  20   0     4021.67     4771.36    531.30 o 
  -8  20   0     1163.32      587.86    323.05 o 
  -6  20   0    19281.86    22202.52    936.02 o 
  -4  20   0   115456.16   122923.59   3248.19 o 
  -2  20   0    96984.16    96811.88   2341.85 o 
   0  20   0    93203.30    90196.40   2203.94 o 
   2  20   0     9692.38    10939.42    574.70 o 
   4  20   0     1282.44     1019.44    289.57 o 
   6  20   0    39605.85    38312.07   1152.46 o 
   8  20   0     6495.50     6273.54    483.29 o 
  10  20   0    24580.17    24920.07    913.71 o 
  12  20   0    20785.93    18330.00    789.78 o 
  14  20   0    11072.28    11591.17    774.08 o 
  16  20   0    60439.92    62768.44   1987.53 o 
  18  20   0   110242.88   110883.59   3126.41 o 
  20  20   0    18953.40    19476.11   1265.58 o 
 -20  22   0     5968.17     6079.60   1078.82 o 
 -18  22   0     3228.96     2647.46    775.55 o 
 -16  22   0     4696.60     7847.04   1096.78 o 
 -14  22   0    11131.69    10549.64   1209.49 o 
 -12  22   0    37672.40    38324.21   2098.54 o 
 -10  22   0     4295.45     3361.62    802.58 o 
  -8  22   0    46716.60    48784.48   1725.71 o 
  -6  22   0     3700.74     3790.57    540.72 o 
  -4  22   0    15262.50    15982.00    861.79 o 
  -2  22   0      293.82        7.62    260.86 o 
   0  22   0    59096.73    61354.51   1650.22 o 
   2  22   0     2404.63     1782.44    490.06 o 
   4  22   0    34201.13    36966.61   1153.73 o 
   6  22   0      629.98      913.79    328.32 o 
   8  22   0     9291.56     9410.89    602.20 o 
  10  22   0    13870.70    13984.85    711.54 o 
  12  22   0     2580.80     2781.43    420.60 o 
  14  22   0     2474.24     3766.91    549.20 o 
  16  22   0    32644.48    32916.04   1349.44 o 
  18  22   0    14009.53    13337.63   1579.84 o 
  20  22   0     1860.13     1798.71    751.87 o 
  22  22   0       39.49      -89.92    650.46 o 
 -22  24   0       30.88       51.02    679.29 o 
 -20  24   0       33.05     -576.76   1381.78 o 
 -18  24   0    11852.03    12625.16   1420.27 o 
 -16  24   0     4048.34     4218.82   1115.76 o 
 -14  24   0     1701.65     1904.84    732.95 o 
 -12  24   0       31.43     -718.53    571.27 o 
 -10  24   0    17345.28    15963.44   1430.82 o 
  -8  24   0     3118.01     3428.21    769.86 o 
  -6  24   0     5435.45     5164.56    566.70 o 
  -4  24   0    90651.61    96416.59   2730.77 o 
  -2  24   0    20037.73    21761.18    876.16 o 
   0  24   0     7136.40     7330.05    586.63 o 
   2  24   0    39311.47    44018.30   1329.23 o 
   4  24   0    33471.60    34334.06   1135.30 o 
   6  24   0      171.01      455.85    311.32 o 
   8  24   0    34680.11    34713.69   1161.25 o 
  10  24   0      343.94      269.84    323.73 o 
  12  24   0     2399.23     1621.92    581.25 o 
  14  24   0    32585.13    36807.73   1427.79 o 
  16  24   0     3302.55     3043.12    564.92 o 
  18  24   0      608.96      756.11    798.02 o 
  20  24   0      417.03      275.80    625.92 o 
  22  24   0      378.38     -502.41   1174.88 o 
  24  24   0     6707.72     7020.24   1167.05 o 
 -24  26   0      182.51        3.42    743.85 o 
 -22  26   0     1155.27     1975.75    856.43 o 
 -20  26   0     2132.64     3104.45   2290.61 o 
 -18  26   0      832.71      517.43    749.99 o 
 -16  26   0     1012.43      677.30    747.45 o 
 -14  26   0     4220.78     2662.18    840.98 o 
 -12  26   0       21.59      884.90   1060.34 o 
 -10  26   0     3232.68     2119.61    778.82 o 
  -8  26   0    18209.83    20054.56   1305.17 o 
  -6  26   0     3309.56     2864.77    632.64 o 
  -4  26   0     7431.69     6850.14    661.38 o 
  -2  26   0     7638.39     7440.57    695.97 o 
   0  26   0       76.51      493.84    318.59 o 
   2  26   0    25102.22    23974.10    965.44 o 
   4  26   0     2913.01     2567.37    496.15 o 
   6  26   0    13762.09    15742.28    803.98 o 
   8  26   0     1630.51     1521.54    387.99 o 
  10  26   0     6307.17     8071.53    725.45 o 
  12  26   0     6578.96     6490.57    688.03 o 
  14  26   0     5463.20     6577.47    820.26 o 
  16  26   0     1559.67      934.26    698.65 o 
  18  26   0     7527.80     8839.88   2238.77 o 
  20  26   0       51.66      125.25    729.45 o 
  22  26   0    16866.17    18978.23   1768.69 o 
  24  26   0      132.16       86.46    728.72 o 
  26  26   0     1271.93     -284.38    749.74 o 
 -26  28   0       23.56     -799.55    765.90 o 
 -24  28   0       80.90     -133.20    828.02 o 
 -22  28   0     1368.84     1006.42   1226.61 o 
 -20  28   0     2034.83      839.72   1230.30 o 
 -18  28   0     2799.33     2721.74    908.91 o 
 -16  28   0      164.86      173.57    706.66 o 
 -14  28   0     1785.72     2474.25    945.81 o 
 -12  28   0     4964.10     4911.40   1063.17 o 
 -10  28   0      176.65      680.87    728.50 o 
  -8  28   0     9959.51     8865.63    992.99 o 
  -6  28   0     1312.69     1507.70    752.30 o 
  -4  28   0       35.41     -504.76    456.30 o 
  -2  28   0      858.08     1144.45    457.05 o 
   0  28   0     1642.02     1319.45    482.93 o 
   2  28   0      343.32      562.38    379.65 o 
   4  28   0    10689.96    10907.88    906.79 o 
   6  28   0      512.91     1805.60    421.69 o 
   8  28   0      183.34     -162.23    335.16 o 
  10  28   0    11251.67    12054.08    877.33 o 
  12  28   0     5727.53     5799.23    696.44 o 
  14  28   0     7577.52     7678.76    903.27 o 
  16  28   0     9479.30    11696.12   1345.17 o 
  18  28   0     6021.19     5103.75   1012.07 o 
  20  28   0     1681.98     1957.30   1969.17 o 
  22  28   0    10709.06    13074.29   1578.72 o 
  24  28   0      247.05      434.38    798.93 o 
  26  28   0     4400.13     4024.20   1116.22 o 
  28  28   0      534.45     1541.41    958.23 o 
 -26  30   0     3020.44     2690.68   1057.56 o 
 -24  30   0     1264.20     1434.77   1089.86 o 
 -22  30   0      543.51     -520.16   1330.06 o 
 -20  30   0     1428.81     1150.08    937.68 o 
 -18  30   0     2252.71     1720.24    927.95 o 
 -16  30   0     1720.15     3071.05    979.64 o 
 -14  30   0      316.23     -287.72    778.30 o 
 -12  30   0    11287.36    12807.27   1540.51 o 
 -10  30   0     2055.79     1610.23    894.08 o 
  -8  30   0     8092.17     8668.10   2549.13 o 
  -6  30   0     5347.43     6568.32    856.10 o 
  -4  30   0      704.08      385.53    555.24 o 
  -2  30   0     7458.50     8598.80   1577.36 o 
   0  30   0    15710.11    18309.72    924.88 o 
   2  30   0      147.21      200.42    376.85 o 
   4  30   0     1080.15     1261.50    494.13 o 
   6  30   0     6920.99     7321.83    666.77 o 
   8  30   0    17407.82    18809.61   1070.82 o 
  10  30   0      539.34      676.71    469.41 o 
  12  30   0     2749.96     2803.69    676.21 o 
  14  30   0     1667.81     1648.10   1093.56 o 
  16  30   0    10620.74    11439.09   1777.15 o 
  18  30   0       24.02       46.91    704.41 o 
  20  30   0     8378.18     8521.34   1323.94 o 
  22  30   0      202.39     1181.80    840.99 o 
  24  30   0      557.64     -765.73    780.80 o 
  26  30   0     1614.31     1223.09    947.43 o 
 -24  32   0      863.83      978.10    965.07 o 
 -22  32   0       42.43      153.26    903.71 o 
 -20  32   0       63.06      778.44    949.66 o 
 -18  32   0       41.52      200.35    885.12 o 
 -16  32   0     1304.41     1129.72    867.27 o 
 -14  32   0      556.12      764.34    979.06 o 
 -12  32   0      341.52      718.49    919.94 o 
 -10  32   0     1624.39     2348.31    932.62 o 
  -8  32   0     1527.37     2101.64   1296.80 o 
  -6  32   0      344.05     -101.02    638.08 o 
  -4  32   0    14787.45    14827.05   1238.52 o 
  -2  32   0     7357.63    10066.42   1214.62 o 
   0  32   0     2765.70     2356.18    820.52 o 
   2  32   0    12896.90    12294.30   1017.35 o 
   4  32   0     2508.74     3499.74    549.94 o 
   6  32   0     7660.74     8824.62    980.48 o 
   8  32   0     5471.04     6497.17    760.81 o 
  10  32   0     1213.24     1380.20    623.38 o 
  12  32   0    12085.82    10515.78   1324.55 o 
  14  32   0     8415.92     8699.20   1965.36 o 
  16  32   0      171.77     -242.30    732.39 o 
  18  32   0     1875.13     1009.13    871.37 o 
  20  32   0     7263.60     6235.28   1211.63 o 
  22  32   0     1159.29     1635.03   1038.14 o 
  24  32   0     8821.20     8731.51   1474.53 o 
 -22  34   0      794.36     1066.41   1130.54 o 
 -20  34   0     2508.25     1430.66   1044.34 o 
 -18  34   0     1359.15     1102.73   1714.27 o 
 -16  34   0        8.59      891.19    958.64 o 
 -14  34   0       14.82     -477.40    821.48 o 
 -12  34   0     1729.25     2047.38   1011.80 o 
 -10  34   0        9.99     -475.65    864.15 o 
  -8  34   0      228.91      135.33    792.04 o 
  -6  34   0     4646.66     4952.26   1234.43 o 
  -4  34   0     1658.15      532.89   1524.14 o 
  -2  34   0      461.99     -903.53    602.35 o 
   0  34   0     1979.55     2859.83    784.87 o 
   2  34   0     4211.40     3570.98    829.91 o 
   4  34   0     1897.19     2388.00    703.18 o 
   6  34   0    22795.93    28296.08   2558.59 o 
   8  34   0     4325.81     4078.03    788.99 o 
  10  34   0     1532.94     2076.32    722.01 o 
  12  34   0     6295.93     6816.28   1154.40 o 
  14  34   0     7827.09     8522.95   1666.09 o 
  16  34   0     4638.48     3930.76   1315.28 o 
  18  34   0    10018.81     9159.20   1378.69 o 
  20  34   0     2582.48     2281.65   1033.09 o 
  22  34   0      770.00      790.55    922.60 o 
 -18  36   0        2.70        8.95   1274.64 o 
 -16  36   0        3.61     -205.12    922.13 o 
 -14  36   0       46.26      542.50    960.51 o 
 -12  36   0       10.81      350.32    907.16 o 
 -10  36   0      170.72     -476.02    840.48 o 
  -8  36   0      366.13    -1307.19   1274.67 o 
  -6  36   0       41.98       78.47    835.77 o 
  -4  36   0      608.08      942.74    784.03 o 
  -2  36   0     6983.28     8582.59   1601.25 o 
   0  36   0     2454.28     1987.20    786.73 o 
   2  36   0     1233.68      569.18    848.92 o 
   4  36   0     5495.21     9302.60   2992.49 o 
   6  36   0     1287.87      -81.28   1256.13 o 
   8  36   0     1327.13     -210.98    619.59 o 
  10  36   0    13168.32    14773.92   1582.28 o 
  12  36   0      326.96     -220.61    735.31 o 
  14  36   0     5564.65     6335.52   1169.50 o 
  16  36   0      661.63     1155.74    893.39 o 
  18  36   0     2939.73     1912.10   1055.26 o 
 -14  38   0      403.84      709.34   1060.34 o 
 -12  38   0      143.34      386.51   1030.71 o 
 -10  38   0       65.37      730.22   1020.81 o 
  -8  38   0     1492.19     1369.47   1073.23 o 
  -6  38   0       41.67      370.11   1019.70 o 
  -4  38   0     3103.39     3103.13    911.22 o 
  -2  38   0      571.60     1415.67    828.98 o 
   0  38   0      560.06     1017.29    876.19 o 
   2  38   0     1270.34      435.30    903.24 o 
   4  38   0     4575.72     8282.79   1928.64 o 
   6  38   0     1893.97     2061.57   1403.91 o 
  12  38   0      200.80     -623.46    912.59 o 
  14  38   0     8126.04     9537.41   1725.06 o 
  -6  40   0      302.73     -653.31    988.82 o 
  -4  40   0     1974.10      571.66   1082.55 o 
  -2  40   0      258.49     1686.39   1012.16 o 
   0  40   0     4932.12     5090.89   1198.69 o 
   2  40   0        1.71    -1064.08   1197.08 o 
   4  40   0       41.54      -96.06   1241.35 o 
   6  40   0      876.51     1381.75   1455.64 o 
   0   1   1      373.87      -22.39     42.80 o 
  -1   2   1      120.88      262.37     79.26 o 
   1   2   1    10084.97    10454.78    305.69 o 
  -2   3   1     4076.15     4621.47    297.03 o 
   0   3   1     8822.50     7804.70    249.43 o 
   2   3   1      280.68      401.53     95.02 o 
  -3   4   1     1054.12      692.50    145.79 o 
  -1   4   1    19330.37    19301.91    540.71 o 
   1   4   1     1324.55     2782.23    143.15 o 
   3   4   1     1541.66     1155.51    151.39 o 
  -4   5   1    10696.32     9569.89    299.36 o 
  -2   5   1    15452.73    12106.36    381.19 o 
   0   5   1    25533.73    24845.46    683.23 o 
   2   5   1       15.89       75.66     75.03 o 
   4   5   1     5257.71     6287.75    216.96 o 
  -5   6   1       55.85      206.65     97.14 o 
  -3   6   1     3469.45     2273.60    125.13 o 
  -1   6   1     7423.73     7490.74    310.10 o 
   1   6   1     7669.11     7288.66    254.60 o 
   3   6   1      184.68      159.24     73.83 o 
   5   6   1       81.82      418.00     85.08 o 
  -6   7   1    10352.98     7306.84    257.93 o 
  -4   7   1        9.92       91.93     79.59 o 
  -2   7   1     5096.71     5389.58    209.35 o 
   0   7   1    18996.53    16846.70    413.61 o 
   2   7   1    16478.57    20634.91    483.21 o 
   4   7   1      247.35      676.54     95.42 o 
   6   7   1    68944.61    63655.15   1337.16 o 
  -7   8   1      269.16      480.82    156.45 o 
  -5   8   1    58334.91    55872.85   1115.36 o 
  -3   8   1   150841.11   149186.88   2715.83 o 
  -1   8   1    55390.42    52144.30    910.36 o 
   1   8   1    85197.24    79900.96   1413.81 o 
   3   8   1     1269.80      941.57    123.28 o 
   5   8   1     4208.93     3521.71    175.72 o 
   7   8   1      172.53      450.66    118.29 o 
  -8   9   1      664.43      765.73    153.86 o 
  -6   9   1    17322.09    16645.88    444.63 o 
  -4   9   1       56.92       32.25    100.14 o 
  -2   9   1    64468.98    56415.73   1056.81 o 
   0   9   1     1160.68     1147.38    123.05 o 
   2   9   1      586.42     1049.94    109.55 o 
   4   9   1     1341.41      869.77    123.86 o 
   6   9   1    31198.65    25735.48    541.94 o 
   8   9   1      776.56      928.08    127.84 o 
  -9  10   1     6616.71     6572.99    251.27 o 
  -7  10   1    28458.72    26370.60    631.78 o 
  -5  10   1      152.78      -24.49    106.58 o 
  -3  10   1     6574.15     6482.34    251.66 o 
  -1  10   1    20249.92    19583.09    437.23 o 
   1  10   1    34931.43    36832.20    661.39 o 
   3  10   1     2538.34     3422.32    196.63 o 
   5  10   1    16438.50    13771.95    338.51 o 
   7  10   1      516.86     1144.83    125.42 o 
   9  10   1     3717.96     3377.44    306.86 o 
 -10  11   1     4698.54     3796.31    210.20 o 
  -8  11   1     1238.08     1224.52    157.80 o 
  -6  11   1     6479.54     6736.59    290.24 o 
  -4  11   1     5171.60     5463.03    294.50 o 
  -2  11   1    27128.50    25899.58    547.90 o 
   0  11   1      539.23      746.52    111.63 o 
   2  11   1    10269.08     9220.00    347.17 o 
   4  11   1     5777.07     5358.93    267.24 o 
   6  11   1     1503.88     1327.43    138.43 o 
   8  11   1      760.84     1080.84    130.90 o 
  10  11   1     3916.15     3627.29    311.68 o 
 -11  12   1     2518.63     3027.30    254.13 o 
  -9  12   1     3180.12     4151.24    245.01 o 
  -7  12   1     7506.23     8142.09    352.16 o 
  -5  12   1    16270.34    14602.40    448.24 o 
  -3  12   1   199534.86   192584.89   3090.44 o 
  -1  12   1    95659.15    90861.45   1463.83 o 
   1  12   1    72459.70    73631.41   1214.52 o 
   3  12   1     4619.42     6432.14    246.48 o 
   5  12   1    23377.38    23531.42    499.93 o 
   7  12   1     1056.42      661.00    127.51 o 
   9  12   1     2964.21     3649.16    202.96 o 
  11  12   1     3323.91     3465.44    244.58 o 
 -12  13   1     1617.70     1881.04    221.82 o 
 -10  13   1     6554.70     6618.02    385.01 o 
  -8  13   1     6229.66     5786.98    294.64 o 
  -6  13   1    52557.82    50395.34   1098.95 o 
  -4  13   1    28834.80    28662.27    662.79 o 
  -2  13   1    32962.58    29174.24    583.32 o 
   0  13   1      271.33      262.32    115.31 o 
   2  13   1     8202.63     8355.11    284.87 o 
   4  13   1    46601.11    47919.98    865.52 o 
   6  13   1    39472.24    36985.26    714.78 o 
   8  13   1      768.34      419.51    135.90 o 
  10  13   1      552.06      164.98    129.65 o 
  12  13   1     2862.58     2587.52    210.99 o 
 -13  14   1     2175.99     2458.88    543.43 o 
 -11  14   1     2388.21     1793.47    280.89 o 
  -9  14   1    53058.95    48441.04   1083.55 o 
  -7  14   1     1078.57      854.07    183.77 o 
  -5  14   1    37436.93    34946.07    834.48 o 
  -3  14   1   102073.94   106836.08   1817.28 o 
  -1  14   1      170.06     -171.09    114.06 o 
   1  14   1    32965.17    40785.28    769.18 o 
   3  14   1    89138.02    84347.62   1402.19 o 
   5  14   1    58085.39    54766.39    982.09 o 
   7  14   1    65761.19    66805.36   1161.76 o 
   9  14   1    19927.26    17882.07    467.49 o 
  11  14   1     1010.26      675.75    164.85 o 
  13  14   1     1184.73      659.57    170.43 o 
 -14  15   1     2339.49     1936.53    481.33 o 
 -12  15   1    65572.14    56671.88   1303.37 o 
 -10  15   1     1948.15     1660.90    267.71 o 
  -8  15   1    26353.86    28718.46    746.16 o 
  -6  15   1     4493.98     3851.12    318.65 o 
  -4  15   1    80186.85    78595.76   1505.61 o 
  -2  15   1    21761.89    23932.36    566.50 o 
   0  15   1    84946.82    92728.17   1532.91 o 
   2  15   1    64564.24    59961.77   1061.43 o 
   4  15   1      166.12      305.75    141.61 o 
   6  15   1    48684.36    48179.32    900.81 o 
   8  15   1    46808.19    44644.45    857.33 o 
  10  15   1     2930.69     2834.34    231.36 o 
  12  15   1     6816.58     7092.49    305.22 o 
  14  15   1    11040.52    10426.48    369.31 o 
 -15  16   1    30672.60    34021.69    896.20 o 
 -13  16   1     4491.33     4081.55    305.81 o 
 -11  16   1    20068.16    22281.99    768.34 o 
  -9  16   1    12454.34    11451.58    567.93 o 
  -7  16   1     4232.47     3493.48    309.76 o 
  -5  16   1    12792.75    12449.04    444.38 o 
  -3  16   1    43108.75    48018.66    952.73 o 
  -1  16   1   266225.50   276519.31   4181.20 o 
   1  16   1    26004.38    24081.00    553.33 o 
   3  16   1    25374.48    27165.38    599.68 o 
   5  16   1    54904.39    54595.19   1002.88 o 
   7  16   1    43458.16    45495.65    880.36 o 
   9  16   1    18720.35    18686.71    505.35 o 
  11  16   1     8432.35     8560.87    354.16 o 
  13  16   1   113803.95   108896.70   1751.55 o 
  15  16   1     5776.43     6901.43    394.79 o 
 -16  17   1    53036.13    53615.69   1134.91 o 
 -14  17   1    36141.96    33447.15    979.39 o 
 -12  17   1      483.53      521.17    473.13 o 
 -10  17   1    20250.43    20845.22    736.92 o 
  -8  17   1    36285.00    31262.66    823.88 o 
  -6  17   1    15712.00    16116.97    556.02 o 
  -4  17   1    92277.38    87559.55   1682.38 o 
  -2  17   1    12751.69    11399.81    422.59 o 
   0  17   1    27662.90    24524.12    568.74 o 
   2  17   1      647.80     1345.45    224.87 o 
   4  17   1   100485.83    98995.15   1655.56 o 
   6  17   1    36406.69    40323.27    814.24 o 
   8  17   1    17311.78    18477.23    508.89 o 
  10  17   1    37848.73    38128.92    794.08 o 
  12  17   1    16220.82    16009.34    602.92 o 
  14  17   1     2897.67     2928.59    260.88 o 
  16  17   1    12725.40    13705.09    522.89 o 
 -17  18   1     7020.35     6354.46    631.54 o 
 -15  18   1      925.05     1115.36    276.06 o 
 -13  18   1      791.41      848.30    303.29 o 
 -11  18   1    48852.80    49085.20   1243.48 o 
  -9  18   1    11938.83    10861.30    468.31 o 
  -7  18   1    14824.00    13795.38    524.62 o 
  -5  18   1     4727.20     5415.05    335.39 o 
  -3  18   1    30008.77    30671.84    708.51 o 
  -1  18   1    27702.74    30099.59    666.28 o 
   1  18   1    69109.20    68097.70   1220.43 o 
   3  18   1     6521.27     5701.27    302.81 o 
   5  18   1     2700.84     4038.13    270.80 o 
   7  18   1    12610.60    13126.46    431.79 o 
   9  18   1    59467.07    60770.76   1132.45 o 
  11  18   1     1517.06     1854.76    233.08 o 
  13  18   1      819.98      810.64    202.37 o 
  15  18   1    40241.45    41206.65    948.38 o 
  17  18   1    73438.61    75306.02   1491.90 o 
 -18  19   1     5892.29     5587.36    629.28 o 
 -16  19   1     8975.51     9032.18    761.13 o 
 -14  19   1    16678.21    20278.32    765.26 o 
 -12  19   1    11661.28    10946.98    764.53 o 
 -10  19   1    37780.44    37078.93    955.88 o 
  -8  19   1     5240.83     4906.01    356.37 o 
  -6  19   1        5.93     -281.78    187.85 o 
  -4  19   1     8012.12     6845.20    373.34 o 
  -2  19   1     5015.35     4955.18    287.15 o 
   0  19   1    20339.89    17579.14    495.91 o 
   2  19   1      119.34      466.30    175.12 o 
   4  19   1    12560.75    12688.63    426.32 o 
   6  19   1     5722.13     5549.55    310.51 o 
   8  19   1    15000.95    15879.85    493.42 o 
  10  19   1      140.74      480.34    187.35 o 
  12  19   1     5414.59     5182.26    319.97 o 
  14  19   1    13055.67    14462.39    543.15 o 
  16  19   1     7332.38     7569.14    458.54 o 
  18  19   1    35308.25    36858.15   1073.28 o 
 -19  20   1        9.73     -336.00    332.59 o 
 -17  20   1    16321.90    17896.78    916.65 o 
 -15  20   1    16529.41    17278.71   1000.79 o 
 -13  20   1    19470.26    20970.51   1153.42 o 
 -11  20   1     7722.45     7664.71    548.13 o 
  -9  20   1     1430.24     1688.60    290.65 o 
  -7  20   1     2808.33     2858.85    308.21 o 
  -5  20   1       32.06       61.56    208.99 o 
  -3  20   1   103026.28    96972.63   1749.82 o 
  -1  20   1     1798.50     1396.94    210.68 o 
   1  20   1    26857.08    27255.94    647.84 o 
   3  20   1    11296.15    10798.49    407.66 o 
   5  20   1    12631.84    12678.96    442.28 o 
   7  20   1       41.17      -64.53    174.22 o 
   9  20   1      854.33     1059.46    216.63 o 
  11  20   1    16917.27    18060.28    544.72 o 
  13  20   1    29299.56    28124.61    759.30 o 
  15  20   1     4148.09     4279.43    362.52 o 
  17  20   1    35099.33    32860.94   1196.44 o 
  19  20   1    12073.79    11925.33    725.35 o 
 -20  21   1     7397.58     7370.52    629.11 o 
 -18  21   1    43031.84    43001.78   1447.80 o 
 -16  21   1    35607.29    35879.38   1460.33 o 
 -14  21   1     5358.19     5698.12    638.04 o 
 -12  21   1    16019.35    16880.12    805.36 o 
 -10  21   1     8534.64     9055.10   1003.41 o 
  -8  21   1     5253.65     4257.72    360.56 o 
  -6  21   1    43389.70    40442.99    972.04 o 
  -4  21   1      603.96      887.30    238.03 o 
  -2  21   1     6921.55     6950.66    347.11 o 
   0  21   1     4842.78     4643.02    303.17 o 
   2  21   1    36703.75    34138.64    760.00 o 
   4  21   1    19855.51    19992.98    567.33 o 
   6  21   1     4876.99     4819.27    361.08 o 
   8  21   1    12070.66    13662.39    480.37 o 
  10  21   1    22727.21    22715.72    625.26 o 
  12  21   1     1724.71     1741.92    273.66 o 
  14  21   1    22622.69    22314.33    738.46 o 
  16  21   1      389.93      151.22    297.16 o 
  18  21   1    18975.71    18468.62    859.92 o 
  20  21   1     4509.59     3686.48    513.95 o 
 -21  22   1     2460.85     2657.19    539.31 o 
 -19  22   1    11394.57    10691.83    804.29 o 
 -17  22   1    19105.26    19898.94   1128.06 o 
 -15  22   1      735.20       38.81    391.27 o 
 -13  22   1    10298.06    11719.58    929.19 o 
 -11  22   1    11066.91    10887.24    623.13 o 
  -9  22   1    12519.89    13804.37   1003.51 o 
  -7  22   1    27187.13    25701.23    799.29 o 
  -5  22   1    14671.83    16027.29    587.06 o 
  -3  22   1     1422.31     1639.51    247.63 o 
  -1  22   1    65011.21    66535.20   1244.10 o 
   1  22   1    37760.12    35414.50    791.07 o 
   3  22   1      145.52      262.43    197.58 o 
   5  22   1    53004.18    52337.98   1044.10 o 
   7  22   1    34472.28    37066.97    825.25 o 
   9  22   1     2635.01     2733.67    324.36 o 
  11  22   1     5008.49     5984.31    392.91 o 
  13  22   1    22204.91    23384.50    764.20 o 
  15  22   1    12905.88    14433.17    631.21 o 
  17  22   1      190.09     -281.91    508.74 o 
  19  22   1    18579.30    20779.23    938.89 o 
  21  22   1     2503.59     2071.82    548.57 o 
 -22  23   1     1109.27      732.12    534.33 o 
 -20  23   1     2477.55     2562.00    548.29 o 
 -18  23   1    11523.03    10140.87    895.60 o 
 -16  23   1      575.88       -7.87    423.72 o 
 -14  23   1    22564.72    24221.96   1236.92 o 
 -12  23   1    19240.79    21097.74   1130.15 o 
 -10  23   1    11675.87    12364.73    668.26 o 
  -8  23   1       47.96     -130.21    291.12 o 
  -6  23   1    16877.04    18658.66    653.16 o 
  -4  23   1     5208.56     5231.11    441.96 o 
  -2  23   1    47672.30    50139.18   1017.48 o 
   0  23   1       18.55     -110.28    190.89 o 
   2  23   1    19159.32    16855.95    611.69 o 
   4  23   1     4012.67     4751.04    325.04 o 
   6  23   1     4754.44     4947.54    337.91 o 
   8  23   1       71.70     -110.05    202.77 o 
  10  23   1    11686.95    11152.95    471.70 o 
  12  23   1     3947.18     4000.82    355.71 o 
  14  23   1     3048.34     4164.59    415.09 o 
  16  23   1    15475.97    16695.27    817.48 o 
  18  23   1     8150.73     7211.61    623.95 o 
  20  23   1      315.52      829.69    442.78 o 
  22  23   1      241.92      151.50    488.52 o 
 -23  24   1     5440.59     5939.31    902.86 o 
 -21  24   1     2044.04     2643.42    623.20 o 
 -19  24   1     2640.60     1413.07    540.23 o 
 -17  24   1    17632.86    18564.73   1196.69 o 
 -15  24   1     1595.57     1559.83    521.27 o 
 -13  24   1     2154.64     2895.77    591.53 o 
 -11  24   1     6077.50     3290.09    586.32 o 
  -9  24   1    12751.04    12911.39    690.67 o 
  -7  24   1     2474.99     2132.31    369.98 o 
  -5  24   1    47317.58    51646.29   1205.71 o 
  -3  24   1    22707.69    22549.68    664.65 o 
  -1  24   1    15940.81    17057.42    557.39 o 
   1  24   1    15048.21    14683.78    516.53 o 
   3  24   1      689.40      796.13    241.01 o 
   5  24   1     1153.71     1388.96    250.65 o 
   7  24   1       60.82     -159.06    212.92 o 
   9  24   1     1424.47     1037.19    252.82 o 
  11  24   1     4232.09     4485.35    378.42 o 
  13  24   1     4622.27     4127.67    402.87 o 
  15  24   1    19208.84    21260.31    918.31 o 
  17  24   1      116.39       93.91    373.08 o 
  19  24   1      696.46     -152.36    500.71 o 
  21  24   1     2115.18     1668.40    520.81 o 
  23  24   1     2793.60     3218.46    657.70 o 
 -24  25   1      958.83     2168.75    725.24 o 
 -22  25   1       20.76     -652.30    449.48 o 
 -20  25   1    21167.51    20700.87   1269.97 o 
 -18  25   1      498.01      257.33    488.84 o 
 -16  25   1     9253.72    10154.27    914.71 o 
 -14  25   1     1098.29     1202.75    506.27 o 
 -12  25   1     5347.85     5828.14    699.45 o 
 -10  25   1     7286.05     7405.78    666.86 o 
  -8  25   1     6255.82     7041.23    559.31 o 
  -6  25   1     9888.43    11052.28    826.11 o 
  -4  25   1    14868.06    16806.16    637.44 o 
  -2  25   1      129.11      398.67    283.00 o 
   0  25   1     3830.23     3697.24    334.48 o 
   2  25   1    16336.06    17515.10    573.50 o 
   4  25   1     5835.00     6845.44    391.21 o 
   6  25   1     2702.66     3538.01    406.72 o 
   8  25   1     7707.56     7889.28    425.20 o 
  10  25   1     2672.51     2869.88    330.93 o 
  12  25   1     4993.79     5783.96    545.28 o 
  14  25   1     2970.89     2699.71    440.28 o 
  16  25   1      178.35     -107.05    344.80 o 
  18  25   1      312.00       -6.98    383.15 o 
  20  25   1     4802.27     5894.34    753.37 o 
  22  25   1     3104.33     4164.45    698.23 o 
  24  25   1     3246.88     3097.29    700.10 o 
 -25  26   1     1413.33     1830.86    634.71 o 
 -23  26   1     6120.44     5408.92    794.30 o 
 -21  26   1     3248.23     3741.44    700.04 o 
 -19  26   1     4542.20     4758.56    743.04 o 
 -17  26   1      166.15     -151.90    468.54 o 
 -15  26   1     6074.75     4685.00    696.08 o 
 -13  26   1     5252.38     4298.40    663.14 o 
 -11  26   1      236.76      243.25    479.60 o 
  -9  26   1     2821.21     3436.12    532.55 o 
  -7  26   1     6202.11     6247.38    552.83 o 
  -5  26   1     4376.85     4258.98    446.45 o 
  -3  26   1    34488.82    34245.01    944.89 o 
  -1  26   1    18591.90    20586.88    629.89 o 
   1  26   1    23363.41    21790.78    650.34 o 
   3  26   1     8383.54     9088.92    446.88 o 
   5  26   1     1068.05     1147.18    266.03 o 
   7  26   1      616.22      743.98    253.53 o 
   9  26   1     4793.10     6053.08    424.30 o 
  11  26   1      346.04     -229.41    248.33 o 
  13  26   1      121.82      -18.61    341.47 o 
  15  26   1      278.22       81.46    355.61 o 
  17  26   1    18593.63    19981.61    950.82 o 
  19  26   1     8383.39     9723.34   1400.33 o 
  21  26   1       10.04     -109.89    498.35 o 
  23  26   1      363.19      742.55    829.76 o 
  25  26   1       45.13      243.92    559.96 o 
 -26  27   1     2467.34     1734.26    697.50 o 
 -24  27   1     2251.38     3008.18    706.31 o 
 -22  27   1      948.04      640.57    560.31 o 
 -20  27   1      617.55      963.56    592.89 o 
 -18  27   1      418.95      421.56    513.63 o 
 -16  27   1     4425.13     4401.32    694.52 o 
 -14  27   1      472.71       96.17    626.07 o 
 -12  27   1      500.69     1258.31    538.14 o 
 -10  27   1      673.22     1333.45    455.08 o 
  -8  27   1      771.46       94.99    416.79 o 
  -6  27   1       38.67      160.89    341.51 o 
  -4  27   1    20361.63    21240.67    831.35 o 
  -2  27   1     8749.77    10790.84    512.62 o 
   0  27   1    14685.81    17506.12    596.33 o 
   2  27   1     8577.58     9305.43    462.76 o 
   4  27   1     5446.17     4478.51    364.44 o 
   6  27   1     8911.51    10760.04    501.12 o 
   8  27   1      758.36      816.04    321.78 o 
  10  27   1      207.15     -100.27    254.70 o 
  12  27   1     2746.97     2873.36    411.57 o 
  14  27   1      419.46      167.34    347.54 o 
  16  27   1     1316.23     1254.17    430.80 o 
  18  27   1      653.51     1171.35    669.77 o 
  20  27   1       41.96     1118.29    543.14 o 
  22  27   1       21.41     -529.90    490.69 o 
  24  27   1      958.76      777.05    544.65 o 
  26  27   1     1081.13     1938.47    674.37 o 
 -27  28   1     2560.21     1617.88    903.26 o 
 -25  28   1        4.62     -160.08    530.65 o 
 -23  28   1     1687.78     1745.23    650.75 o 
 -21  28   1      331.58      204.71    544.92 o 
 -19  28   1     6208.35     6951.13    881.63 o 
 -17  28   1       92.81       98.37    514.03 o 
 -15  28   1    11198.48    13362.62   1080.54 o 
 -13  28   1       14.38     -458.19    451.75 o 
 -11  28   1     1062.26      340.27    479.38 o 
  -9  28   1      299.76     -533.11    355.41 o 
  -7  28   1     1573.96     1431.44    488.95 o 
  -5  28   1    11371.35    14744.10    725.37 o 
  -3  28   1     3060.47     2020.94    404.40 o 
  -1  28   1    14699.64    18211.35    699.04 o 
   1  28   1     8031.17     8208.29    455.80 o 
   3  28   1     4062.02     4784.94    376.57 o 
   5  28   1     2360.31     2783.30    332.62 o 
   7  28   1     3625.75     5421.10    483.51 o 
   9  28   1      826.90      654.72    370.27 o 
  11  28   1     1318.83      851.13    344.20 o 
  13  28   1     5634.50     6187.07    584.57 o 
  15  28   1     8478.15     8804.53    816.84 o 
  17  28   1      135.23      682.31    487.75 o 
  19  28   1      351.11      649.55    533.70 o 
  21  28   1     5008.23     5180.15    769.68 o 
  23  28   1     1569.09      368.97    582.97 o 
  25  28   1      659.45      624.15    563.21 o 
  27  28   1      649.55      744.01    873.49 o 
 -28  29   1       65.74     -113.88    592.12 o 
 -26  29   1       66.36     -468.98    573.80 o 
 -24  29   1      487.96      182.77    584.86 o 
 -22  29   1     3358.51     3118.16    743.05 o 
 -20  29   1      827.68      663.23    609.08 o 
 -18  29   1    29875.88    30781.44   1591.15 o 
 -16  29   1      692.71      432.76    580.04 o 
 -14  29   1     5007.43     6296.75    812.30 o 
 -12  29   1     1037.37     1096.73    573.79 o 
 -10  29   1     1431.76     1738.67    519.81 o 
  -8  29   1     8818.06     8918.23    772.08 o 
  -6  29   1     4532.90     2938.68    559.82 o 
  -4  29   1      648.37      344.09    398.28 o 
  -2  29   1    11037.44     9830.67    633.26 o 
   0  29   1    20454.89    19106.76    645.77 o 
   2  29   1      203.62      277.83    270.58 o 
   4  29   1    26133.27    29000.23    800.44 o 
   6  29   1     4714.22     5911.14    439.78 o 
   8  29   1      743.43     1007.72    305.16 o 
  10  29   1      801.09     1478.25    369.65 o 
  12  29   1     2482.79     2281.16    455.60 o 
  14  29   1     3232.76     4615.87    553.24 o 
  16  29   1     2528.78     1738.95    734.83 o 
  18  29   1     3094.48     4435.30    912.40 o 
  20  29   1      956.64     1535.32    604.72 o 
  22  29   1      335.08     1684.09    602.35 o 
  24  29   1      446.27      530.44    604.54 o 
  26  29   1      173.71     -276.28    554.14 o 
  28  29   1       87.72      401.72    627.15 o 
 -27  30   1       34.62      330.03    628.49 o 
 -25  30   1     2971.08     2546.83    779.25 o 
 -23  30   1     4267.23     3265.35    791.69 o 
 -21  30   1     6372.87     5794.17   1290.44 o 
 -19  30   1     5452.79     4565.18    823.05 o 
 -17  30   1       95.46      491.09    599.00 o 
 -15  30   1      377.34     1777.53    631.06 o 
 -13  30   1     1331.81     1196.88    589.68 o 
 -11  30   1    14046.61    17291.62   1191.88 o 
  -9  30   1      246.48     1190.11    485.46 o 
  -7  30   1     2362.53     2899.19    557.11 o 
  -5  30   1      574.29     -189.51    396.27 o 
  -3  30   1     9079.04     9474.22    713.76 o 
  -1  30   1      959.44     1089.86    395.87 o 
   1  30   1    12562.80    13563.55    605.33 o 
   3  30   1     3560.21     3333.19    393.89 o 
   5  30   1     7493.84     7520.89    487.28 o 
   7  30   1     7427.75     5606.13    532.88 o 
   9  30   1     1620.35     1191.42    372.94 o 
  11  30   1      955.12      769.77    379.52 o 
  13  30   1      214.55     -541.62    361.08 o 
  15  30   1     2094.94     2023.84    592.11 o 
  17  30   1     9275.45    10943.64   1057.78 o 
  19  30   1       13.49       26.62    529.15 o 
  21  30   1     2988.18     3756.36    729.16 o 
  23  30   1      294.61      619.20    564.13 o 
  25  30   1       22.87     1596.86    677.64 o 
  27  30   1        0.59     1335.42    670.14 o 
 -26  31   1     3829.47     2984.28   1225.44 o 
 -24  31   1       77.73      326.96    610.04 o 
 -22  31   1      221.01      302.79    584.99 o 
 -20  31   1     1260.15     -109.74    614.08 o 
 -18  31   1     3665.09     4211.10    829.47 o 
 -16  31   1      124.61     -521.72    540.08 o 
 -14  31   1    20070.38    24417.70   1446.36 o 
 -12  31   1     1792.39     1391.57    639.03 o 
 -10  31   1     5640.40     5074.08   1159.27 o 
  -8  31   1     1680.59     1781.16    555.96 o 
  -6  31   1       89.68     -643.90    507.54 o 
  -4  31   1     4039.63     4193.63    558.22 o 
  -2  31   1     5895.32     4808.59    572.58 o 
   0  31   1     6823.80     6985.07    534.30 o 
   2  31   1       93.78     -181.03    283.05 o 
   4  31   1      155.67     -208.07    272.69 o 
   6  31   1      157.01      727.26    320.56 o 
   8  31   1     9810.25    10722.45    709.86 o 
  10  31   1     2654.82     3787.16    481.64 o 
  12  31   1     4867.39     4305.70    671.60 o 
  14  31   1      921.86     1235.20    578.69 o 
  16  31   1      136.53      394.94    496.39 o 
  18  31   1        2.36     -730.81    651.88 o 
  20  31   1      985.60     1510.28    599.38 o 
  22  31   1     2168.37     2611.40    704.06 o 
  24  31   1       24.95     -681.61    572.14 o 
  26  31   1     1434.74     1798.72    978.15 o 
 -23  32   1     2721.93     1594.84    820.15 o 
 -21  32   1     4622.41     4580.10    858.09 o 
 -19  32   1     1036.57     1311.35    646.17 o 
 -17  32   1     9439.97    10059.76   1050.01 o 
 -15  32   1     5109.76     5655.56   1011.11 o 
 -13  32   1      669.45       -9.47    592.77 o 
 -11  32   1       47.75     -766.25    510.84 o 
  -9  32   1     5705.45     6751.97    825.91 o 
  -7  32   1    23503.98    29343.28   1332.51 o 
  -5  32   1     2541.31     1915.71    580.45 o 
  -3  32   1    27437.59    27957.34   1144.68 o 
  -1  32   1      188.30     -302.31    409.61 o 
   1  32   1     1576.01     1279.49    391.36 o 
   3  32   1     9752.26    10740.70    630.23 o 
   5  32   1    27082.80    28233.55    884.37 o 
   7  32   1      184.80      430.68    368.34 o 
   9  32   1     2283.69     2612.74    453.47 o 
  11  32   1     5741.88     7091.20    695.63 o 
  13  32   1     4215.22     6833.92    790.74 o 
  15  32   1      330.36      -26.40    502.58 o 
  17  32   1     6978.31     8092.39    888.96 o 
  19  32   1     1727.53     2057.32    650.43 o 
  21  32   1      482.41      430.13    595.01 o 
  23  32   1     1249.18     1253.51    665.11 o 
 -22  33   1     1150.10      911.13    706.46 o 
 -20  33   1     5517.38     5343.75    966.23 o 
 -18  33   1     3221.39     3564.24    807.41 o 
 -16  33   1     2112.38      962.98    678.38 o 
 -14  33   1     1146.68      964.62    633.50 o 
 -12  33   1      912.67      -83.28    618.59 o 
 -10  33   1    23602.22    24553.60   1447.15 o 
  -8  33   1      862.02      364.06    526.37 o 
  -6  33   1     4621.85     4925.72    786.69 o 
  -4  33   1     1157.22       83.00    462.02 o 
  -2  33   1     1426.39     1371.79    582.70 o 
   0  33   1      117.64       81.05    434.21 o 
   2  33   1    13947.01    14414.63    951.43 o 
   4  33   1     4959.09     4210.33    529.96 o 
   6  33   1     4039.35     2466.65    562.73 o 
   8  33   1     5187.54     4907.33    538.12 o 
  10  33   1      434.99     -196.60    405.44 o 
  12  33   1        7.86      176.73    474.75 o 
  14  33   1      122.04      606.96    537.68 o 
  16  33   1     2896.95     3252.08    691.13 o 
  18  33   1     1266.10      645.67    583.21 o 
  20  33   1      772.69      507.28    612.80 o 
  22  33   1        9.84     -108.75    664.46 o 
 -21  34   1     6363.31     6535.68    972.67 o 
 -19  34   1        2.09      543.54    677.06 o 
 -17  34   1       21.29      618.89    660.02 o 
 -15  34   1      631.44      210.52    624.10 o 
 -13  34   1    10100.75     9294.86   1260.56 o 
 -11  34   1      706.03      623.39    609.39 o 
  -9  34   1     3300.86     4185.26    714.10 o 
  -7  34   1      908.31      564.71    623.96 o 
  -5  34   1     8377.86     7769.50    810.83 o 
  -3  34   1     2106.85     1795.59    536.28 o 
  -1  34   1    18844.03    18430.28    972.98 o 
   1  34   1    10472.33    11532.89    742.87 o 
   3  34   1      369.12      328.25    404.83 o 
   5  34   1      101.67     -162.94    444.40 o 
   7  34   1     1121.14     1096.29    428.72 o 
   9  34   1     2986.41     2983.79    648.99 o 
  11  34   1      129.52      464.86    475.66 o 
  13  34   1     5985.05     5734.97    770.04 o 
  15  34   1     2028.79     1094.96    573.01 o 
  17  34   1      585.71      723.59    597.14 o 
  19  34   1      721.36      923.46    644.01 o 
  21  34   1     1213.31     1390.72    674.84 o 
 -20  35   1       78.03        6.25    652.18 o 
 -18  35   1     1098.86     1114.60    693.27 o 
 -16  35   1     6444.15     7194.32   1003.54 o 
 -14  35   1     1048.24     1310.76    684.48 o 
 -12  35   1     4969.87     4795.68    873.17 o 
 -10  35   1       19.40       96.12    616.19 o 
  -8  35   1      218.26     -677.36    523.82 o 
  -6  35   1     5227.64     6049.59    767.86 o 
  -4  35   1     3928.58     3762.69    672.16 o 
  -2  35   1     5822.54     5556.33    664.42 o 
   0  35   1       44.93      290.59    461.23 o 
   2  35   1      314.68      469.58    466.79 o 
   4  35   1      228.09      410.45    485.01 o 
   6  35   1     7951.52     8934.35    807.26 o 
   8  35   1     1044.74     1458.88    520.61 o 
  10  35   1      315.77      262.34    496.18 o 
  12  35   1     1082.96      622.75    629.84 o 
  14  35   1      421.16      487.25    555.87 o 
  16  35   1       45.39      388.18    578.56 o 
  18  35   1      362.85      177.41    592.79 o 
  20  35   1      480.86      548.62    665.94 o 
 -17  36   1     4553.94     4550.00    872.48 o 
 -15  36   1     1009.41      524.60    935.36 o 
 -13  36   1     1694.47      625.62    714.91 o 
 -11  36   1     1730.22     1743.36    704.08 o 
  -9  36   1     6065.59     4619.32    829.50 o 
  -7  36   1        4.79      114.58    568.52 o 
  -5  36   1    10905.00    13136.56   1011.95 o 
  -3  36   1     1897.84     1321.02    618.30 o 
  -1  36   1     1144.56     1783.47    563.62 o 
   1  36   1     1020.96      779.04    557.32 o 
   3  36   1    10167.89    10827.82   1300.03 o 
   5  36   1     3343.30     3432.70    953.60 o 
   7  36   1      873.01      435.84    582.13 o 
   9  36   1     1303.11     1455.62    698.75 o 
  11  36   1     1207.40      570.52    521.52 o 
  13  36   1      844.20      455.40    572.40 o 
  15  36   1     1826.74     2097.06    694.55 o 
  17  36   1     2104.66     2108.01    691.36 o 
 -16  37   1      381.79     -688.03    691.16 o 
 -14  37   1     1020.46     -488.01    668.04 o 
 -12  37   1     3775.04     2736.29    908.67 o 
 -10  37   1     1683.14     1053.52   1260.63 o 
  -8  37   1    10890.59    10078.43   1084.48 o 
  -6  37   1      765.97     -537.45    560.11 o 
  -4  37   1      656.67      544.93    577.97 o 
  -2  37   1     2360.28     1345.24    630.61 o 
   0  37   1     4631.81     2837.78    694.53 o 
   2  37   1     4529.18     3829.02    758.60 o 
   4  37   1     4771.35     4830.66    948.75 o 
   6  37   1      769.41      886.16    621.22 o 
   8  37   1       11.51     -297.38    605.72 o 
  10  37   1      119.26      132.44    645.90 o 
  12  37   1       79.66      152.13    564.98 o 
  14  37   1     1019.11     1206.33    650.10 o 
  16  37   1      102.85     1574.52    677.31 o 
 -13  38   1     2838.71     2318.29    937.46 o 
 -11  38   1     2386.93      973.24    730.27 o 
  -9  38   1     1258.32     1628.64    759.57 o 
  -7  38   1      557.56      411.97    612.90 o 
  -5  38   1     1781.88     1367.87    643.68 o 
  -3  38   1     7573.59     6356.60    877.26 o 
  -1  38   1     7681.84     6759.94    806.20 o 
   1  38   1     1713.90     1256.28    811.59 o 
   3  38   1      561.88     1449.02    851.48 o 
   5  38   1       65.56     -580.87    680.75 o 
   7  38   1     1173.75     1300.72   1193.32 o 
   9  38   1        2.37     -679.32    617.30 o 
  11  38   1      867.53      887.23    864.41 o 
  13  38   1      723.07      476.40   1078.90 o 
 -10  39   1      212.10     -280.32    777.51 o 
  -8  39   1     1529.74     1452.64    736.08 o 
  -6  39   1       12.59     -279.80    592.17 o 
  -4  39   1     3282.69     1217.73    651.66 o 
  -2  39   1      143.55     -441.33    647.61 o 
   0  39   1      224.19      294.68    712.71 o 
   2  39   1       65.90     -314.03    733.51 o 
   4  39   1      929.34     2430.51    846.59 o 
   6  39   1     1224.19     2800.44   1581.26 o 
   8  39   1      110.99     -546.82   1293.07 o 
  10  39   1      668.98      -71.14    868.50 o 
  -5  40   1     2082.72      734.10    800.00 o 
  -3  40   1       71.54     -305.12    663.74 o 
  -1  40   1      208.66     -263.36    740.55 o 
   1  40   1     1138.89     1796.99    843.09 o 
   3  40   1     1903.06     2110.97    866.69 o 
   5  40   1      932.59     1995.07   1522.15 o 
   1   1   2    77746.60    72770.84   1917.05 o 
   0   2   2    95161.65    94987.80   2307.17 o 
   2   2   2   260445.23   292235.50  10934.75 o 
  -1   3   2     4955.91     7006.68    261.42 o 
   1   3   2  1218851.38  1275815.25  26765.75 o 
   3   3   2    51891.83    58138.73   2467.83 o 
  -2   4   2    13629.22    13744.82    400.38 o 
   0   4   2     7355.33     7556.91    283.25 o 
   2   4   2     3687.72     4697.19    321.49 o 
   4   4   2    15494.03    12476.51    320.09 o 
  -3   5   2     5024.09     5107.96    257.39 o 
  -1   5   2  1108116.13  1104714.75  22688.76 o 
   1   5   2     7905.51     9243.48    266.10 o 
   3   5   2    98068.59    93022.59   2042.72 o 
   5   5   2    65521.09    56929.47   1216.77 o 
  -4   6   2     1663.31     1838.16    286.94 o 
  -2   6   2    14742.29    18714.33    449.57 o 
   0   6   2   422179.09   431755.69   7150.11 o 
   2   6   2      855.96      811.52    154.37 o 
   4   6   2     6990.83     6961.75    239.46 o 
   6   6   2     1484.00     1276.49    159.23 o 
  -5   7   2     8175.84     7215.60    330.47 o 
  -3   7   2    50136.03    54333.41   1080.57 o 
  -1   7   2    75947.52    70976.60   1366.71 o 
   1   7   2  1257927.38  1216498.63  19910.35 o 
   3   7   2    11995.45    12661.02    287.14 o 
   5   7   2     8257.26     7031.01    281.70 o 
   7   7   2    25991.82    29357.28    744.84 o 
  -6   8   2      352.89      161.38    125.78 o 
  -4   8   2    23490.78    23242.25    612.50 o 
  -2   8   2   116957.45   126889.63   2345.61 o 
   0   8   2    44916.23    49015.05    934.81 o 
   2   8   2      594.14      871.43    131.65 o 
   4   8   2      334.99      209.36     92.06 o 
   6   8   2      227.87      120.99     96.39 o 
   8   8   2     5485.02     5490.68    305.76 o 
  -7   9   2    32019.56    26664.47    718.38 o 
  -5   9   2    45696.92    46197.24   1072.80 o 
  -3   9   2   357855.94   367164.00   6489.57 o 
  -1   9   2   175606.02   167217.73   2848.11 o 
   1   9   2    37692.99    42588.59    843.09 o 
   3   9   2   209650.52   191668.58   3087.64 o 
   5   9   2    36376.14    36446.31    720.59 o 
   7   9   2    40902.21    39627.42    856.34 o 
   9   9   2     1632.15     1239.02    194.67 o 
  -8  10   2     1547.07     1123.81    208.15 o 
  -6  10   2     6260.52     7309.13    391.44 o 
  -4  10   2      121.03      401.96    113.88 o 
  -2  10   2     3515.56     3372.55    209.34 o 
   0  10   2     4134.65     3181.04    195.05 o 
   2  10   2   145179.23   148451.42   2274.86 o 
   4  10   2    19110.87    18094.23    411.53 o 
   6  10   2       95.33      279.08    115.06 o 
   8  10   2    15124.81    16504.44    548.45 o 
  10  10   2     3881.27     8249.91   3584.60 o 
  -9  11   2    69418.67    69655.02   1572.78 o 
  -7  11   2     6845.44     8321.22    551.20 o 
  -5  11   2    16216.88    17222.46    482.89 o 
  -3  11   2    71815.28    70458.66   1414.73 o 
  -1  11   2    68160.73    61130.39   1168.26 o 
   1  11   2     1421.63     1934.48    146.46 o 
   3  11   2    81986.68    77791.93   1275.02 o 
   5  11   2    97468.78    97160.52   1581.13 o 
   7  11   2    10194.96    11042.60    328.29 o 
   9  11   2    34685.67    36736.72    767.10 o 
  11  11   2     4648.13     3300.40    237.82 o 
 -10  12   2      198.19      186.75    222.78 o 
  -8  12   2     1875.89      913.22    244.74 o 
  -6  12   2     2113.53     2830.61    199.32 o 
  -4  12   2     3670.42     4440.85    266.14 o 
  -2  12   2    26481.09    26381.54    657.50 o 
   0  12   2     5242.87     5194.69    220.85 o 
   2  12   2    36657.02    38559.63    719.83 o 
   4  12   2    14651.06    13895.08    363.90 o 
   6  12   2      759.60     1046.17    135.53 o 
   8  12   2      678.89      868.50    155.43 o 
  10  12   2     1071.06     1170.44    163.45 o 
  12  12   2      363.46      119.60    169.54 o 
 -11  13   2     1065.77     1769.48    233.15 o 
  -9  13   2    48117.69    51094.86   1252.00 o 
  -7  13   2   195030.16   187437.16   3477.92 o 
  -5  13   2       26.21      122.22    141.91 o 
  -3  13   2   159278.08   160304.53   2995.90 o 
  -1  13   2     8598.63     8186.28    281.20 o 
   1  13   2     8664.30     6026.23    250.39 o 
   3  13   2    63272.19    65041.15   1115.43 o 
   5  13   2   264453.56   284515.78   4270.79 o 
   7  13   2    37752.69    39579.71    727.49 o 
   9  13   2      749.64      640.33    169.37 o 
  11  13   2    11073.69    13617.82    410.24 o 
  13  13   2     9860.34    12115.41    533.15 o 
 -12  14   2    21803.88    22977.27    950.64 o 
 -10  14   2     2468.84     2498.05    315.97 o 
  -8  14   2      524.18      534.79    198.29 o 
  -6  14   2     6764.03     7417.01    341.08 o 
  -4  14   2    65546.95    62623.25   1323.36 o 
  -2  14   2      232.82      108.09    134.26 o 
   0  14   2   102674.69   105586.55   1708.79 o 
   2  14   2     8477.23     8980.19    309.74 o 
   4  14   2       73.96       47.69    125.06 o 
   6  14   2     7668.49     7697.82    295.94 o 
   8  14   2    11196.23    12456.95    364.58 o 
  10  14   2     1540.66     1789.94    198.81 o 
  12  14   2     6231.32     6842.99    294.82 o 
  14  14   2     5600.57     6794.89    461.23 o 
 -13  15   2    48661.30    50132.35   1265.75 o 
 -11  15   2    95187.89    91921.73   1886.18 o 
  -9  15   2   115864.89   120599.80   2357.08 o 
  -7  15   2     4026.70     4829.36    286.45 o 
  -5  15   2    24936.35    25731.37    787.92 o 
  -3  15   2   247396.97   254628.30   4322.13 o 
  -1  15   2     6031.03     5609.54    326.86 o 
   1  15   2   483913.84   506825.38   7468.58 o 
   3  15   2    91332.53   100990.17   1658.59 o 
   5  15   2    15047.13    16576.18    444.50 o 
   7  15   2       47.26      364.94    155.41 o 
   9  15   2   153840.30   154597.98   2355.66 o 
  11  15   2    95992.99    97712.52   1578.12 o 
  13  15   2    22246.46    21058.29    559.73 o 
  15  15   2     4504.98     5131.09    429.82 o 
 -14  16   2     2837.80     2681.47    387.73 o 
 -12  16   2     4280.08     3963.83    327.28 o 
 -10  16   2      531.83      537.79    237.55 o 
  -8  16   2    84740.36    82660.43   1715.66 o 
  -6  16   2     2638.40     2883.81    259.71 o 
  -4  16   2     6133.58     6059.73    301.59 o 
  -2  16   2     2027.80     3032.52    299.67 o 
   0  16   2   142329.86   140792.61   2240.69 o 
   2  16   2      469.05      436.11    209.37 o 
   4  16   2    58221.52    57425.13   1046.76 o 
   6  16   2     5588.04     5248.52    276.43 o 
   8  16   2      642.95      658.15    212.79 o 
  10  16   2    14023.92    13907.63    455.04 o 
  12  16   2    10357.59     9743.35    400.89 o 
  14  16   2    16894.74    19555.72    568.87 o 
  16  16   2    20469.53    21370.61    749.57 o 
 -15  17   2    11567.84    12422.96    711.60 o 
 -13  17   2    32912.73    35744.66   1016.66 o 
 -11  17   2     2514.39     1373.68    397.64 o 
  -9  17   2     5936.18     5726.04    326.14 o 
  -7  17   2     3968.41     3022.80    272.09 o 
  -5  17   2   309223.47   316585.56   5762.02 o 
  -3  17   2     8637.74    12154.33    554.40 o 
  -1  17   2    15093.11    17353.57    474.92 o 
   1  17   2   236741.88   257280.77   3926.46 o 
   3  17   2   141788.36   153594.16   2443.93 o 
   5  17   2   108176.05   107691.67   1786.32 o 
   7  17   2    15461.73    16240.66    475.38 o 
   9  17   2    48965.20    53211.10   1011.64 o 
  11  17   2     9016.95    10296.97    390.63 o 
  13  17   2    51028.56    52471.21   1046.81 o 
  15  17   2     1067.27     1016.11    367.92 o 
  17  17   2   131498.14   139621.61   2668.67 o 
 -16  18   2      408.06      549.83    525.67 o 
 -14  18   2     5074.51     4897.19   1015.78 o 
 -12  18   2    10583.86    10262.19    569.47 o 
 -10  18   2     4715.47     5621.83    512.58 o 
  -8  18   2      271.27      198.26    196.86 o 
  -6  18   2     3326.05     3910.88    348.31 o 
  -4  18   2    55115.74    54226.75   1182.04 o 
  -2  18   2     2248.52     2631.06    242.62 o 
   0  18   2    45814.81    43151.68    857.15 o 
   2  18   2    26490.04    26335.85    617.75 o 
   4  18   2     2733.28     2805.01    290.58 o 
   6  18   2      942.05      717.33    186.94 o 
   8  18   2    38572.55    36929.54    782.32 o 
  10  18   2     2387.64     2170.60    286.94 o 
  12  18   2     6903.13     6554.73    375.52 o 
  14  18   2    10677.53    10844.20    464.79 o 
  16  18   2     7525.18     7199.34    532.60 o 
  18  18   2     2555.03     2695.35    343.91 o 
 -17  19   2        3.27      116.34    335.05 o 
 -15  19   2    23720.76    26263.03   1206.36 o 
 -13  19   2    21720.96    22254.71    941.93 o 
 -11  19   2     1670.44     1373.33    302.75 o 
  -9  19   2    16611.03    16104.29    861.93 o 
  -7  19   2     3079.90     3337.94    309.46 o 
  -5  19   2       98.71       57.54    203.14 o 
  -3  19   2      645.53        6.84    175.51 o 
  -1  19   2    36650.93    37977.21    807.84 o 
   1  19   2     2518.07     2014.25    253.20 o 
   3  19   2    57151.61    51488.21    995.56 o 
   5  19   2     3738.85     3489.75    264.14 o 
   7  19   2     6005.76     5938.61    320.24 o 
   9  19   2    80444.50    76001.72   1368.84 o 
  11  19   2     6830.87     5623.89    358.75 o 
  13  19   2     1224.21     1453.19    259.35 o 
  15  19   2    52379.22    52595.59   1245.89 o 
  17  19   2    19936.49    19736.83    726.47 o 
  19  19   2     2015.96     1934.87    400.27 o 
 -18  20   2     6923.33     8047.64    711.56 o 
 -16  20   2     2432.00     3000.92    583.83 o 
 -14  20   2      354.85      721.14    415.57 o 
 -12  20   2        0.40      174.05    266.97 o 
 -10  20   2      870.60      272.46    263.66 o 
  -8  20   2     5261.88     5327.24    452.81 o 
  -6  20   2     4931.02     5177.04    367.30 o 
  -4  20   2      765.61     1058.53    265.55 o 
  -2  20   2      247.35      -90.81    186.45 o 
   0  20   2    11264.35    11257.76    412.61 o 
   2  20   2    24524.24    24874.51    617.02 o 
   4  20   2    11480.61     9649.58    428.57 o 
   6  20   2     9178.95     9333.71    424.96 o 
   8  20   2        5.35     -122.92    182.52 o 
  10  20   2     3887.16     3774.52    295.08 o 
  12  20   2    13765.15    12987.79    516.50 o 
  14  20   2     1299.95     1590.41    330.20 o 
  16  20   2     9622.02    11195.39    613.35 o 
  18  20   2    11398.38    10583.95    698.39 o 
  20  20   2       22.23       23.68    369.56 o 
 -19  21   2    31473.60    32139.92   1172.56 o 
 -17  21   2    13108.02    14027.39   1201.15 o 
 -15  21   2     5264.40     7556.86    612.17 o 
 -13  21   2     2226.08     1653.96    349.53 o 
 -11  21   2     1708.73     1361.81    330.51 o 
  -9  21   2    28923.58    29254.00    978.63 o 
  -7  21   2    29795.29    29864.28    981.08 o 
  -5  21   2    26501.61    27664.40    822.09 o 
  -3  21   2    55399.62    60797.18   1286.16 o 
  -1  21   2    12875.18    13683.21    579.25 o 
   1  21   2      207.50      -13.14    183.42 o 
   3  21   2    89992.85    89319.90   1566.44 o 
   5  21   2       33.23     -110.00    179.88 o 
   7  21   2    31203.21    33885.51    770.33 o 
   9  21   2     5950.30     7334.23    375.56 o 
  11  21   2      388.80      481.24    228.70 o 
  13  21   2    10597.67    11538.07    550.01 o 
  15  21   2    74975.08    80286.05   1834.97 o 
  17  21   2       20.90     -450.80    300.54 o 
  19  21   2     5122.57     5465.93    614.34 o 
  21  21   2     6955.24     6610.40    713.76 o 
 -20  22   2     3867.11     3518.81    522.05 o 
 -18  22   2      444.83      521.47    465.45 o 
 -16  22   2     6721.64     6243.37   1416.30 o 
 -14  22   2     3598.85     3337.66    469.87 o 
 -12  22   2       42.37      -66.42    281.73 o 
 -10  22   2      536.83      802.79    325.88 o 
  -8  22   2     2172.18      897.67    322.87 o 
  -6  22   2     2077.41     1988.38    361.01 o 
  -4  22   2       19.83     -210.51    228.18 o 
  -2  22   2     8002.73     9050.43    418.60 o 
   0  22   2     3299.37     2009.29    307.63 o 
   2  22   2     1359.42     1514.66    231.21 o 
   4  22   2     3364.51     3595.28    351.48 o 
   6  22   2     3705.56     3875.17    304.62 o 
   8  22   2     9319.96     7953.48    420.87 o 
  10  22   2     5895.21     5942.11    391.25 o 
  12  22   2      447.90     -171.40    232.46 o 
  14  22   2      521.93     -140.69    331.85 o 
  16  22   2     4969.79     3971.75    447.12 o 
  18  22   2     1513.40     1248.61    406.70 o 
  20  22   2     2946.51     1864.25    447.77 o 
  22  22   2     4119.04     3586.25    552.90 o 
 -21  23   2      268.76      -49.09    401.98 o 
 -19  23   2     5149.95     5941.39    772.17 o 
 -17  23   2     8389.13     6847.99    906.54 o 
 -15  23   2    23705.37    24465.98   1399.34 o 
 -13  23   2     1270.32     1726.87    440.15 o 
 -11  23   2    36751.85    36537.87   1267.63 o 
  -9  23   2      567.67      465.50    312.62 o 
  -7  23   2        5.88      111.66    292.08 o 
  -5  23   2     6646.29     7440.28    545.49 o 
  -3  23   2    20018.34    21493.67    675.03 o 
  -1  23   2    18531.41    22454.78    624.27 o 
   1  23   2    30046.14    30453.99    910.13 o 
   3  23   2     3917.90     4817.52    359.83 o 
   5  23   2     9966.84    11182.16    454.69 o 
   7  23   2    26344.71    28080.64    713.60 o 
   9  23   2      263.06      281.84    232.55 o 
  11  23   2    20174.20    22598.32    751.53 o 
  13  23   2     9775.30    10308.36    597.07 o 
  15  23   2      107.12      -36.83    309.76 o 
  17  23   2     2732.72     2057.56    432.63 o 
  19  23   2     5980.15     6969.02    628.81 o 
  21  23   2     1768.21      972.61    435.98 o 
  23  23   2     2441.68     3188.69    591.96 o 
 -22  24   2     1523.78     1551.05    533.21 o 
 -20  24   2     1262.60     1616.61    502.08 o 
 -18  24   2     5218.44     6759.84    779.58 o 
 -16  24   2      161.26       16.10    412.06 o 
 -14  24   2      126.55     -130.05    447.74 o 
 -12  24   2     1007.85      513.61    392.26 o 
 -10  24   2     2610.20     2055.15    476.39 o 
  -8  24   2      174.38     -448.31    298.87 o 
  -6  24   2      979.81     1255.85    352.45 o 
  -4  24   2     2079.83     2396.03    389.75 o 
  -2  24   2     6298.58     5562.16    367.60 o 
   0  24   2      568.54      315.63    233.14 o 
   2  24   2     7361.41     8032.15    630.21 o 
   4  24   2     1996.80     2474.91    285.02 o 
   6  24   2     1700.83     1829.96    312.56 o 
   8  24   2     4237.81     3986.24    347.82 o 
  10  24   2      146.82       82.19    238.78 o 
  12  24   2      453.32      377.01    292.08 o 
  14  24   2     4625.36     5850.27    497.16 o 
  16  24   2      620.91      595.49    383.73 o 
  18  24   2     3049.55     3139.02    502.01 o 
  20  24   2     2222.16     1625.91    458.70 o 
  22  24   2        0.51      668.93    476.72 o 
  24  24   2      581.21      522.56    541.99 o 
 -23  25   2       28.36       89.47    515.46 o 
 -21  25   2       87.59     -239.01    457.27 o 
 -19  25   2     3668.53     3107.21    631.77 o 
 -17  25   2      660.35      157.80    478.37 o 
 -15  25   2      228.20      332.50    429.09 o 
 -13  25   2     2700.55     3662.54    710.29 o 
 -11  25   2    21000.81    20263.82   1015.77 o 
  -9  25   2     2824.48     2089.05    413.43 o 
  -7  25   2     3786.07     2975.19    600.32 o 
  -5  25   2        6.54      810.31    336.57 o 
  -3  25   2     4829.93     4669.84    483.61 o 
  -1  25   2    13096.17    13878.39    512.86 o 
   1  25   2    19736.61    22138.56    642.50 o 
   3  25   2    14595.62    14545.83    543.83 o 
   5  25   2     4521.54     5437.27    369.25 o 
   7  25   2    13135.05    12582.90    507.17 o 
   9  25   2    43985.20    45459.97   1054.86 o 
  11  25   2       96.23     -383.79    255.86 o 
  13  25   2     1304.77     1702.14    366.69 o 
  15  25   2     5640.18     6269.79    590.20 o 
  17  25   2     2644.82     3525.23    513.87 o 
  19  25   2      408.09      260.92    404.57 o 
  21  25   2     7026.96     8164.59    787.18 o 
  23  25   2      459.88      526.36    510.64 o 
  25  25   2     3752.59     4251.77    736.03 o 
 -24  26   2        3.99     -566.09    537.82 o 
 -22  26   2     1821.38     1258.38    570.43 o 
 -20  26   2       93.20     -473.75    453.32 o 
 -18  26   2      128.48      466.36    500.34 o 
 -16  26   2       78.20     -100.61    460.39 o 
 -14  26   2     2002.05     1362.82    543.23 o 
 -12  26   2       40.64     -106.81    392.96 o 
 -10  26   2     2355.11     2597.31    533.87 o 
  -8  26   2     1914.66     1543.07    385.71 o 
  -6  26   2        7.23      -32.38    317.40 o 
  -4  26   2      252.05      -28.40    318.80 o 
  -2  26   2     1998.79     1772.42    364.53 o 
   0  26   2       36.87      120.11    218.39 o 
   2  26   2       31.95      189.12    233.28 o 
   4  26   2     1369.18     1497.29    331.71 o 
   6  26   2     1425.18     1685.96    288.91 o 
   8  26   2       12.49       17.40    255.28 o 
  10  26   2      802.08      867.76    304.14 o 
  12  26   2     1516.01      474.00    311.35 o 
  14  26   2        6.95     -496.14    330.76 o 
  16  26   2       83.47      -81.38    333.40 o 
  18  26   2     1409.79     1829.60    472.79 o 
  20  26   2        4.21     -321.33    428.17 o 
  22  26   2      406.87     1035.46    653.00 o 
  24  26   2      474.75      656.21    548.89 o 
  26  26   2     1176.65      759.10    594.77 o 
 -25  27   2       62.36     -135.41    500.20 o 
 -23  27   2      478.40      862.38    605.99 o 
 -21  27   2     4704.96     5179.13    809.21 o 
 -19  27   2      838.28      270.89    509.91 o 
 -17  27   2      253.07      300.84    494.59 o 
 -15  27   2      282.29     -388.16    456.11 o 
 -13  27   2     2132.26     1040.72    590.86 o 
 -11  27   2     1685.80     2269.41    508.66 o 
  -9  27   2     6540.23     7212.51    692.67 o 
  -7  27   2     4488.55     4001.97    497.53 o 
  -5  27   2     3284.00     4621.97    513.52 o 
  -3  27   2    19883.54    19664.17    909.33 o 
  -1  27   2     1970.12     1700.57    387.21 o 
   1  27   2     5515.67     5535.40    381.81 o 
   3  27   2      690.87      748.75    267.64 o 
   5  27   2    30530.07    29899.93    876.65 o 
   7  27   2    27060.16    28059.29    819.16 o 
   9  27   2       89.85     -136.36    281.04 o 
  11  27   2     2529.93     3301.06    422.74 o 
  13  27   2     3123.94     4050.26    515.97 o 
  15  27   2     7776.87     9117.13    691.76 o 
  17  27   2     2709.20     2818.27    623.99 o 
  19  27   2     6776.44     7847.84    693.76 o 
  21  27   2     2545.13     2990.57    668.88 o 
  23  27   2      102.46      771.23    559.29 o 
  25  27   2     1236.83       34.61    542.05 o 
  27  27   2      105.89      -77.89    589.79 o 
 -26  28   2       67.73     -171.27    597.46 o 
 -24  28   2      237.23       -2.41    567.29 o 
 -22  28   2       20.87      163.22    538.47 o 
 -20  28   2        3.17      438.26    583.96 o 
 -18  28   2      502.35      911.36    567.69 o 
 -16  28   2        0.54     -528.96    493.63 o 
 -14  28   2     1655.54     2389.20    600.02 o 
 -12  28   2      145.20     -106.21    431.19 o 
 -10  28   2      139.91     -537.77    392.55 o 
  -8  28   2       22.66     -571.39    386.96 o 
  -6  28   2      230.20      243.60    367.17 o 
  -4  28   2     1432.65     1053.26    409.13 o 
  -2  28   2      537.59      798.02    372.88 o 
   0  28   2      987.25      285.63    308.03 o 
   2  28   2      840.15      337.63    265.43 o 
   4  28   2       71.59      -22.28    253.98 o 
   6  28   2       47.78       41.75    262.88 o 
   8  28   2       13.34        6.79    270.69 o 
  10  28   2       29.53     -440.28    293.52 o 
  12  28   2      166.51     -376.64    335.24 o 
  14  28   2      688.66     -130.71    384.64 o 
  16  28   2      938.80      974.18    441.61 o 
  18  28   2     1335.68      673.30    425.84 o 
  20  28   2     1435.53     1611.72    600.85 o 
  22  28   2      194.88     -285.17    492.74 o 
  24  28   2       42.31     -734.33    489.56 o 
  26  28   2        6.59      419.38    597.24 o 
  28  28   2      123.58      880.24    643.49 o 
 -27  29   2     1564.03     1575.06    664.40 o 
 -25  29   2      785.58      841.75    662.76 o 
 -23  29   2      404.37      346.10    597.45 o 
 -21  29   2        4.62     -209.64    557.37 o 
 -19  29   2      311.40      324.41    582.58 o 
 -17  29   2     2362.75     2527.09    685.36 o 
 -15  29   2      259.93      226.87    523.68 o 
 -13  29   2      743.34      858.74    688.97 o 
 -11  29   2        0.43     -391.10    435.18 o 
  -9  29   2     4112.93     3804.39    654.57 o 
  -7  29   2    16497.55    15591.84    968.75 o 
  -5  29   2    39371.49    38741.62   1294.30 o 
  -3  29   2    19717.86    21348.58    943.66 o 
  -1  29   2        1.76     -213.10    329.18 o 
   1  29   2     3991.31     4583.26    526.96 o 
   3  29   2    25117.67    23943.21    843.01 o 
   5  29   2     2486.38     2752.76    367.11 o 
   7  29   2     3057.02     4664.56    438.62 o 
   9  29   2     1434.92     1467.21    346.19 o 
  11  29   2     4385.66     4918.06    544.52 o 
  13  29   2    12042.79    13131.53    802.33 o 
  15  29   2      947.26      568.10    433.89 o 
  17  29   2      151.59      293.36    424.68 o 
  19  29   2    15711.52    17036.51   1249.23 o 
  21  29   2      317.93      618.69    554.61 o 
  23  29   2     2987.10     3814.40    899.08 o 
  25  29   2       10.39      841.57    644.18 o 
  27  29   2      102.23      332.24    623.74 o 
 -26  30   2       12.78     -308.10    767.91 o 
 -24  30   2      120.58      166.12    610.81 o 
 -22  30   2        3.93      398.72    607.15 o 
 -20  30   2      396.35     -208.77    594.72 o 
 -18  30   2      534.20      -49.36    565.36 o 
 -16  30   2      153.46      689.20    595.33 o 
 -14  30   2       85.57     -402.71    534.54 o 
 -12  30   2      124.66       -3.45    488.68 o 
 -10  30   2     1677.91     1655.02    530.53 o 
  -8  30   2        2.92     -633.74    422.49 o 
  -6  30   2     1355.92     1404.90    496.64 o 
  -4  30   2      546.75      597.53    423.46 o 
  -2  30   2     1382.85     1574.13    444.24 o 
   0  30   2      866.08      890.68    356.36 o 
   2  30   2      582.53      928.45    351.42 o 
   4  30   2     2138.52     2360.25    359.70 o 
   6  30   2      535.19     1164.41    338.94 o 
   8  30   2      911.19      490.64    343.25 o 
  10  30   2     1301.48     2112.33    456.71 o 
  12  30   2      311.45      484.32    405.00 o 
  14  30   2      438.68      127.16    397.74 o 
  16  30   2      836.13      270.00    464.24 o 
  18  30   2       20.97      275.53    501.35 o 
  20  30   2      699.47      501.32    561.81 o 
  22  30   2     1012.50      569.30    610.92 o 
  24  30   2      358.65      786.20    626.69 o 
  26  30   2      371.57      186.83    605.75 o 
 -25  31   2       12.79      107.87    633.48 o 
 -23  31   2      161.71     -372.27    578.47 o 
 -21  31   2     6189.13     6473.28    930.20 o 
 -19  31   2     2006.51     1243.17    660.74 o 
 -17  31   2      649.10      986.26    617.85 o 
 -15  31   2     1321.13      606.36    616.94 o 
 -13  31   2     3019.83     2908.52    706.13 o 
 -11  31   2     1020.94      777.34    512.45 o 
  -9  31   2     3461.69     2729.37    592.61 o 
  -7  31   2    12614.33    12484.36    930.77 o 
  -5  31   2     2678.64     3396.67   1055.39 o 
  -3  31   2      515.98     -156.99    398.45 o 
  -1  31   2      483.94      438.16    373.85 o 
   1  31   2     2678.41     3458.61    455.63 o 
   3  31   2     1685.81     1087.56    609.70 o 
   5  31   2     3069.30     3518.03    505.88 o 
   7  31   2       55.18      576.68    336.74 o 
   9  31   2     8922.23     9015.26    683.00 o 
  11  31   2     4695.80     4898.45    573.03 o 
  13  31   2     5557.98     5763.62    614.03 o 
  15  31   2     4787.02     4946.25    776.00 o 
  17  31   2     6022.56     7797.63    880.45 o 
  19  31   2       82.32      -27.11    526.72 o 
  21  31   2     1524.61      702.07    603.99 o 
  23  31   2     4353.62     5454.58    890.59 o 
  25  31   2       22.29     -629.47    597.76 o 
 -24  32   2       42.47       79.44    639.03 o 
 -22  32   2      447.66      995.98    726.67 o 
 -20  32   2       28.97      250.25    652.43 o 
 -18  32   2      156.90      510.17    620.83 o 
 -16  32   2       47.71     -792.75    528.50 o 
 -14  32   2      387.73     -133.34    609.72 o 
 -12  32   2       22.99      218.17    723.12 o 
 -10  32   2      195.23     -381.80    488.94 o 
  -8  32   2       14.55     -455.43    481.66 o 
  -6  32   2      378.41      326.24    697.65 o 
  -4  32   2     5577.92     4582.33    707.24 o 
  -2  32   2     1478.14     1477.10    471.83 o 
   0  32   2      148.50      821.57    403.11 o 
   2  32   2     1907.40     2965.62    477.05 o 
   4  32   2     1251.53     1772.05    478.29 o 
   6  32   2      885.64     1045.93    406.87 o 
   8  32   2     2541.79     2601.93    478.89 o 
  10  32   2      153.66      895.95    428.34 o 
  12  32   2      332.12     -127.95    412.78 o 
  14  32   2     2469.94     1859.15    548.99 o 
  16  32   2      642.20     1028.01    518.38 o 
  18  32   2     4628.64     5724.98    804.62 o 
  20  32   2      477.39     -275.82    541.84 o 
  22  32   2       86.40      467.77    587.94 o 
  24  32   2       62.65      381.06    631.94 o 
 -23  33   2       15.22     -104.16    677.44 o 
 -21  33   2      105.28     -327.30    625.33 o 
 -19  33   2      635.67      327.44    669.72 o 
 -17  33   2      128.48      -18.78    627.41 o 
 -15  33   2      323.49      139.76    613.34 o 
 -13  33   2      689.64     -459.99    590.34 o 
 -11  33   2     1804.80      690.96    635.82 o 
  -9  33   2      933.83      780.94    526.90 o 
  -7  33   2       17.23      173.96    500.06 o 
  -5  33   2     2672.42     1283.43    541.62 o 
  -3  33   2     1915.93     1340.52    558.14 o 
  -1  33   2     2942.32     3708.59    634.48 o 
   1  33   2        5.18     -132.33    387.27 o 
   3  33   2      336.28       83.01    406.41 o 
   5  33   2      534.52      364.48    432.27 o 
   7  33   2     3563.39     3093.77    528.33 o 
   9  33   2    16340.22    17762.28    934.45 o 
  11  33   2     1685.83     2360.68    519.55 o 
  13  33   2     1589.50      998.24    485.79 o 
  15  33   2     1302.63     1866.31    572.08 o 
  17  33   2     5558.58     6285.39    839.77 o 
  19  33   2     3140.09     4307.79    791.34 o 
  21  33   2     8539.49     9408.01   1570.88 o 
  23  33   2      356.06     -565.63    589.90 o 
 -20  34   2       38.80     -171.10    636.92 o 
 -18  34   2        2.33     -639.37    622.92 o 
 -16  34   2       20.68      296.13    649.90 o 
 -14  34   2       61.31      338.01    632.74 o 
 -12  34   2      216.04     -335.76    567.27 o 
 -10  34   2        0.59     -190.50    500.67 o 
  -8  34   2       24.67     -521.64    510.84 o 
  -6  34   2        4.96      -37.81    499.56 o 
  -4  34   2      959.58      538.70    634.80 o 
  -2  34   2      317.22      781.50    550.21 o 
   0  34   2      235.14     -491.60    488.31 o 
   2  34   2      511.94      866.38    457.02 o 
   4  34   2      601.09       -5.10    423.99 o 
   6  34   2      203.57     1296.25    526.37 o 
   8  34   2      194.52      -80.58    514.82 o 
  10  34   2      463.80     -140.24    480.81 o 
  12  34   2     1409.02     2218.15    546.13 o 
  14  34   2      244.29       20.46    509.18 o 
  16  34   2        2.97     -345.08    542.74 o 
  18  34   2      639.83     1073.49    746.57 o 
  20  34   2      185.05      265.08    619.56 o 
 -19  35   2       73.63     -873.72    630.42 o 
 -17  35   2      147.13      -23.31    673.61 o 
 -15  35   2      124.81      333.57    635.74 o 
 -13  35   2       98.46     -755.27    586.94 o 
 -11  35   2        2.49      -73.66    625.16 o 
  -9  35   2       59.01     -341.05    672.54 o 
  -7  35   2       21.04     -277.04    518.33 o 
  -5  35   2      285.53      -67.79    524.84 o 
  -3  35   2     1196.32     1688.54    605.93 o 
  -1  35   2     1951.08     2004.97    632.02 o 
   1  35   2      614.01     1036.77    642.11 o 
   3  35   2     2538.12     2872.41    689.83 o 
   5  35   2     2567.24     2334.07    599.76 o 
   7  35   2     4060.85     4353.57    739.94 o 
   9  35   2     2841.87     2810.90    702.01 o 
  11  35   2     2525.18     1600.83    555.68 o 
  13  35   2     7865.37    10787.21    902.87 o 
  15  35   2      588.69      358.29    589.10 o 
  17  35   2     1708.59      956.04    643.36 o 
  19  35   2     2855.43     2246.81    715.15 o 
 -18  36   2       76.27      315.24    725.13 o 
 -16  36   2      191.23      381.76    694.78 o 
 -14  36   2        0.01     -626.28    643.33 o 
 -12  36   2      192.53     -325.81    648.58 o 
 -10  36   2      258.18     -167.10    571.05 o 
  -8  36   2      350.48      -69.89    556.26 o 
  -6  36   2      831.16      608.07    588.22 o 
  -4  36   2        0.88     -763.07    518.75 o 
  -2  36   2      526.10       18.00    553.87 o 
   0  36   2      491.23      -43.27    586.25 o 
   2  36   2      854.75      231.12    622.60 o 
   4  36   2     1425.36     1040.40    505.08 o 
   6  36   2      617.25      348.71    567.78 o 
   8  36   2      406.35      340.64    577.96 o 
  10  36   2      240.51     -319.70    579.19 o 
  12  36   2     1636.93     1587.91    661.78 o 
  14  36   2      141.97      188.46    589.79 o 
  16  36   2     1539.49      503.05    620.68 o 
  18  36   2        3.18       90.30    611.74 o 
 -15  37   2        1.17     -609.37    665.54 o 
 -13  37   2        1.77       84.19    656.04 o 
 -11  37   2       31.45      384.17   1006.81 o 
  -9  37   2      475.35      303.68    747.72 o 
  -7  37   2        9.20      -94.38    556.13 o 
  -5  37   2     3877.46     2028.74   1099.83 o 
  -3  37   2     1939.03     1101.46    752.26 o 
  -1  37   2     1931.07     2585.46    739.43 o 
   1  37   2     1196.80      332.20    646.78 o 
   3  37   2      550.37      -41.83    544.22 o 
   5  37   2      775.49      718.42    594.72 o 
   7  37   2     8185.50     8804.55   1454.67 o 
   9  37   2      259.12     -232.81    811.66 o 
  11  37   2      768.85      969.93   1000.15 o 
  13  37   2      795.71      705.74    859.36 o 
  15  37   2     1488.50     2754.73    830.01 o 
 -12  38   2       42.50     -224.91    704.56 o 
 -10  38   2       15.34      425.64    701.12 o 
  -8  38   2       53.93     -447.58    598.12 o 
  -6  38   2       25.03      226.85    590.73 o 
  -4  38   2       56.78     -315.98    569.51 o 
  -2  38   2     1335.42     1000.06    693.97 o 
   0  38   2        4.93     -196.74    627.39 o 
   2  38   2      891.16      535.14    656.17 o 
   4  38   2      203.99      324.54    701.86 o 
   6  38   2       30.40     -577.13    712.02 o 
   8  38   2     1626.35     1621.34    779.62 o 
  10  38   2      695.51      282.04    689.61 o 
  12  38   2      509.95      729.83    916.72 o 
  -9  39   2        1.91      -49.06    640.92 o 
  -7  39   2      112.47     -432.30    931.42 o 
  -5  39   2      196.41     -196.58    603.02 o 
  -3  39   2      287.27     -738.54    640.77 o 
  -1  39   2      536.60      169.69    664.55 o 
   1  39   2     1420.56     1090.29    788.15 o 
   3  39   2     1563.59     -236.33    913.94 o 
   5  39   2      581.13      873.44    807.76 o 
   7  39   2       76.82     1178.89    814.43 o 
   9  39   2        7.00      671.24    889.69 o 
  -4  40   2       74.14     1365.29    752.26 o 
  -2  40   2      194.89     -648.30    667.74 o 
   0  40   2      198.77     -588.98    903.37 o 
   2  40   2      546.12      490.84    961.08 o 
   4  40   2       64.90      190.94    962.19 o 
   0   1   3     9898.07     6988.57    343.10 o 
  -1   2   3     9649.48     9760.59    392.61 o 
   1   2   3     3906.10     4085.33    265.46 o 
  -2   3   3     8299.85     8534.21    331.20 o 
   0   3   3      603.85      682.32    169.69 o 
   2   3   3    44527.66    42155.11    945.31 o 
  -3   4   3     1492.79     1294.28    203.87 o 
  -1   4   3      703.38      927.55    128.77 o 
   1   4   3    40925.92    32066.29    701.75 o 
   3   4   3    36006.85    32706.36    702.03 o 
  -4   5   3      567.65      509.96    111.80 o 
  -2   5   3       60.48      141.52     83.86 o 
   0   5   3     3871.60     3844.70    192.73 o 
   2   5   3    35815.77    34675.76    808.57 o 
   4   5   3    36019.70    35185.30    752.92 o 
  -5   6   3    15536.30    14448.04    402.51 o 
  -3   6   3    11778.20    11783.72    324.60 o 
  -1   6   3    62935.50    56736.32   1075.62 o 
   1   6   3    12041.93     8691.44    297.34 o 
   3   6   3     5649.26     4202.43    203.44 o 
   5   6   3    28780.29    28332.23    643.23 o 
  -6   7   3       11.27      -25.61    124.74 o 
  -4   7   3     6116.74     6328.13    257.04 o 
  -2   7   3      143.96      342.56    117.68 o 
   0   7   3    12393.88    12061.13    352.47 o 
   2   7   3       54.46       75.60     94.10 o 
   4   7   3    10733.22    10464.60    335.56 o 
   6   7   3    13632.10    13358.91    418.44 o 
  -7   8   3      133.69      842.06    364.55 o 
  -5   8   3     3071.76     3999.21    204.25 o 
  -3   8   3      439.33      352.40    118.10 o 
  -1   8   3       86.78      119.22    105.54 o 
   1   8   3     3258.56     2706.23    184.48 o 
   3   8   3      376.72      225.62    110.59 o 
   5   8   3     1296.36      978.09    149.69 o 
   7   8   3     1153.24     1353.13    192.71 o 
  -8   9   3     9496.75     9432.53    532.49 o 
  -6   9   3     9644.90     8753.05    599.27 o 
  -4   9   3      187.94      333.38    116.76 o 
  -2   9   3    30953.38    29515.22    693.22 o 
   0   9   3    21539.49    24293.42    562.78 o 
   2   9   3     1291.73     1264.18    123.25 o 
   4   9   3       46.79      190.65    102.99 o 
   6   9   3     6195.62     5284.91    252.76 o 
   8   9   3     2928.35     4272.30    607.14 o 
  -9  10   3     8720.94     9870.30    454.71 o 
  -7  10   3      433.57      285.11    181.75 o 
  -5  10   3    18196.74    18886.07    513.95 o 
  -3  10   3    34695.16    36843.61    833.05 o 
  -1  10   3     3257.33     2961.88    212.29 o 
   1  10   3      403.84      479.00    131.53 o 
   3  10   3       42.32      235.32    105.54 o 
   5  10   3     4296.10     4585.56    245.51 o 
   7  10   3     9620.45     9412.07    398.52 o 
   9  10   3     7729.52     8157.74    455.93 o 
 -10  11   3     4167.21     4271.91    335.13 o 
  -8  11   3       23.50      117.75    173.10 o 
  -6  11   3     5435.98     5497.29    423.10 o 
  -4  11   3      337.91       49.72    141.47 o 
  -2  11   3     1131.92      780.87    154.09 o 
   0  11   3      483.39      545.82    145.57 o 
   2  11   3     2261.26     2281.22    171.18 o 
   4  11   3      417.51      410.72    121.36 o 
   6  11   3     1060.23      907.80    171.10 o 
   8  11   3     2369.28     1647.75    227.27 o 
  10  11   3     1397.02     1460.48    231.77 o 
 -11  12   3     4438.71     3707.85    336.70 o 
  -9  12   3     2642.15     3587.45    317.91 o 
  -7  12   3     1088.12      985.07    233.00 o 
  -5  12   3    60223.60    58406.33   1232.21 o 
  -3  12   3      844.81      645.44    155.02 o 
  -1  12   3    25321.39    26834.96    813.72 o 
   1  12   3       13.31      -87.81    113.68 o 
   3  12   3      574.46      405.90    129.77 o 
   5  12   3      705.02      592.63    135.11 o 
   7  12   3     1153.39     1489.42    195.35 o 
   9  12   3      972.29     1321.22    220.11 o 
  11  12   3     1270.95     1247.53    254.21 o 
 -12  13   3      422.84      173.53    196.42 o 
 -10  13   3       60.28      324.11    257.60 o 
  -8  13   3      276.65      466.52    197.10 o 
  -6  13   3    23791.49    22755.36    713.98 o 
  -4  13   3     3741.78     3364.41    243.96 o 
  -2  13   3    48298.34    45217.29   1020.69 o 
   0  13   3    25704.15    27832.94    613.12 o 
   2  13   3      974.69      647.15    148.62 o 
   4  13   3    27411.02    27760.26    561.75 o 
   6  13   3    22984.71    20387.28    460.24 o 
   8  13   3     4898.41     5703.63    262.53 o 
  10  13   3     6262.52     7094.14    488.74 o 
  12  13   3    18781.43    17691.51    588.93 o 
 -13  14   3    16483.67    14710.08    562.75 o 
 -11  14   3     4174.36     5062.74    599.77 o 
  -9  14   3    40725.99    41510.73   1106.61 o 
  -7  14   3    15218.78    14664.58    594.13 o 
  -5  14   3      462.46      610.06    166.67 o 
  -3  14   3    36705.65    37094.55    891.40 o 
  -1  14   3    67018.02    65150.11   1268.89 o 
   1  14   3    22237.97    22929.96    556.97 o 
   3  14   3    36855.74    36179.45    717.62 o 
   5  14   3    10412.40    11122.11    352.14 o 
   7  14   3    11450.82    13306.56    378.04 o 
   9  14   3       72.36     -192.61    130.60 o 
  11  14   3     1290.88     1203.59    195.86 o 
  13  14   3     9979.70     9646.99    426.58 o 
 -14  15   3     5689.03     5458.14    439.43 o 
 -12  15   3    11222.28    11025.59    948.05 o 
 -10  15   3      213.64        8.22    228.13 o 
  -8  15   3    75360.46    78356.17   2069.15 o 
  -6  15   3    45731.59    44920.18   1043.06 o 
  -4  15   3     7139.62     7846.88    384.74 o 
  -2  15   3      465.22      359.58    159.29 o 
   0  15   3    58173.47    65213.89   1216.76 o 
   2  15   3    22250.92    21415.46    550.86 o 
   4  15   3     1732.36     1653.39    189.34 o 
   6  15   3    15434.24    14973.06    432.47 o 
   8  15   3    52420.08    51190.01    922.64 o 
  10  15   3    35449.66    35445.98    706.12 o 
  12  15   3     3668.42     4023.37    271.66 o 
  14  15   3    36161.29    31448.25   1051.42 o 
 -15  16   3    18354.64    17754.89    822.18 o 
 -13  16   3    12619.99    10930.48   1049.19 o 
 -11  16   3    32435.01    31215.07   1086.68 o 
  -9  16   3     2403.98     1665.17    321.80 o 
  -7  16   3     6476.80     7384.67    358.95 o 
  -5  16   3     8598.74     7509.40    375.96 o 
  -3  16   3    10133.77     9004.93    375.56 o 
  -1  16   3     9637.85    11375.83    395.83 o 
   1  16   3      261.99      510.38    175.23 o 
   3  16   3     1786.91     2031.41    203.91 o 
   5  16   3        1.88      224.40    164.20 o 
   7  16   3    32404.04    31626.96    681.35 o 
   9  16   3      224.87      428.98    166.76 o 
  11  16   3     4044.63     3876.29    271.02 o 
  13  16   3     9857.47     9688.39    499.67 o 
  15  16   3     9503.73     9420.64    669.37 o 
 -16  17   3    21150.25    23611.39   1033.93 o 
 -14  17   3     3525.74     3301.30    384.23 o 
 -12  17   3     8260.42     9604.03    556.86 o 
 -10  17   3    13227.61    11950.67    596.26 o 
  -8  17   3     5904.46     6211.58    444.63 o 
  -6  17   3     5305.11     5324.61    325.57 o 
  -4  17   3    55456.07    57622.71   1182.80 o 
  -2  17   3    19539.26    19386.85    564.10 o 
   0  17   3     1995.87     1615.06    218.95 o 
   2  17   3    23390.33    24692.47    591.82 o 
   4  17   3    69256.09    70137.63   1250.82 o 
   6  17   3    46435.50    46364.02    904.65 o 
   8  17   3     6915.87     7163.14    324.00 o 
  10  17   3    35047.92    36902.88    747.20 o 
  12  17   3    64688.44    60004.68   1154.04 o 
  14  17   3     2529.20     2180.63    374.32 o 
  16  17   3    86468.85    87642.17   1840.40 o 
 -17  18   3    47955.93    48422.80   1495.23 o 
 -15  18   3     5692.65     7110.69    663.78 o 
 -13  18   3    11231.41    11528.35    618.04 o 
 -11  18   3    24179.91    25996.34    891.40 o 
  -9  18   3       25.61       14.87    239.84 o 
  -7  18   3    17637.51    16403.28    567.55 o 
  -5  18   3    58603.18    61310.69   1373.55 o 
  -3  18   3     4958.72     4344.94    352.24 o 
  -1  18   3    22405.85    20381.16    564.55 o 
   1  18   3     7114.09     5917.59    322.49 o 
   3  18   3     1459.49     1552.32    207.22 o 
   5  18   3     1275.02      898.35    193.85 o 
   7  18   3        2.49       89.17    171.30 o 
   9  18   3     7581.80     8851.08    390.38 o 
  11  18   3     1934.52     1942.38    248.27 o 
  13  18   3      136.16       31.70    231.48 o 
  15  18   3     3318.52     2197.39    518.38 o 
  17  18   3    20686.47    22429.09   1163.05 o 
 -18  19   3      580.67      881.63    327.11 o 
 -16  19   3    24396.99    23679.13   1595.62 o 
 -14  19   3    14370.20    14362.09    699.56 o 
 -12  19   3       55.18       58.19    251.70 o 
 -10  19   3     5593.16     5618.98    806.33 o 
  -8  19   3    17995.35    19258.02    874.63 o 
  -6  19   3     1163.63      844.31    220.38 o 
  -4  19   3    18725.36    19381.41    772.60 o 
  -2  19   3     6760.41     7111.54    369.86 o 
   0  19   3     5754.36     5446.29    318.67 o 
   2  19   3     1354.83     1588.87    211.08 o 
   4  19   3    13389.91    13093.47    536.72 o 
   6  19   3    12400.47    11909.26    447.32 o 
   8  19   3    15738.01    17412.09    513.63 o 
  10  19   3     7917.49     9004.32    423.91 o 
  12  19   3    22620.72    22106.60    741.30 o 
  14  19   3    32522.20    33592.24    947.44 o 
  16  19   3     8466.49     9773.83    557.06 o 
  18  19   3     8897.62    10789.41    582.76 o 
 -19  20   3    26429.11    27452.78    990.76 o 
 -17  20   3    10157.18    10574.34    748.39 o 
 -15  20   3    44633.77    43534.35   1400.58 o 
 -13  20   3    21653.94    24406.88    913.81 o 
 -11  20   3     2211.55     1804.67    392.69 o 
  -9  20   3     9148.85    10019.50    751.75 o 
  -7  20   3    13085.74    11508.62    704.99 o 
  -5  20   3     4229.17     4672.59    354.76 o 
  -3  20   3    25778.14    24685.34    682.80 o 
  -1  20   3     9384.67    10674.96    662.43 o 
   1  20   3     1316.32     1644.38    293.33 o 
   3  20   3     3626.34     3267.68    279.55 o 
   5  20   3     9341.45     9310.00    390.58 o 
   7  20   3     1316.07     1121.86    217.33 o 
   9  20   3      134.69       13.29    205.39 o 
  11  20   3      140.27     -308.12    205.41 o 
  13  20   3      168.13     -184.47    250.25 o 
  15  20   3     4852.74     5856.51    510.48 o 
  17  20   3     1512.01     1905.69    357.47 o 
  19  20   3     1149.94     1342.90    397.17 o 
 -20  21   3     8067.80     9359.37    715.33 o 
 -18  21   3     3371.64     3712.29    595.22 o 
 -16  21   3     9701.69     9670.57    689.72 o 
 -14  21   3     4258.05     4466.40    493.98 o 
 -12  21   3     3277.98     3656.04    495.90 o 
 -10  21   3     3955.14     3610.32    429.40 o 
  -8  21   3     3362.09     3102.21    400.31 o 
  -6  21   3    15318.40    14191.12    687.14 o 
  -4  21   3     8672.73     8621.83    532.91 o 
  -2  21   3      673.77      634.56    219.70 o 
   0  21   3    24547.46    25219.65    679.99 o 
   2  21   3    42579.57    39938.50    855.39 o 
   4  21   3     9403.14    11157.38    435.38 o 
   6  21   3     1050.39     1061.35    217.78 o 
   8  21   3    28283.16    29826.48    717.08 o 
  10  21   3    30709.03    30029.58    844.80 o 
  12  21   3        0.80       10.70    261.78 o 
  14  21   3    28334.76    27895.98    943.77 o 
  16  21   3     9441.64     9824.44    571.55 o 
  18  21   3    15112.38    14895.50    790.33 o 
  20  21   3     8455.98     9484.94    777.86 o 
 -21  22   3     3052.18     3264.96    541.70 o 
 -19  22   3    28455.16    26695.96   1210.83 o 
 -17  22   3    13039.12    14532.19   1010.44 o 
 -15  22   3    21079.91    20304.27    959.31 o 
 -13  22   3     9901.55     9880.51    689.51 o 
 -11  22   3    11934.80    12620.25    727.00 o 
  -9  22   3    19672.42    21405.15    861.50 o 
  -7  22   3      582.72      365.04    309.99 o 
  -5  22   3    18840.40    19806.12    817.91 o 
  -3  22   3    21622.89    24032.90    787.69 o 
  -1  22   3     7146.60     7285.72    471.68 o 
   1  22   3     9133.87     8793.91    429.09 o 
   3  22   3       73.82      153.87    193.57 o 
   5  22   3     2880.58     2347.83    312.19 o 
   7  22   3      484.04      443.88    214.23 o 
   9  22   3      194.67      250.43    246.78 o 
  11  22   3     5276.14     5377.78    457.15 o 
  13  22   3      430.64      343.44    303.39 o 
  15  22   3     2322.06     2066.25    487.98 o 
  17  22   3      521.06     -218.44    321.14 o 
  19  22   3     6874.49     7012.07    641.90 o 
  21  22   3      647.37      523.15    398.51 o 
 -22  23   3     2195.08     1383.06    739.11 o 
 -20  23   3      550.93      135.73    423.45 o 
 -18  23   3      233.00      457.84    491.76 o 
 -16  23   3    12470.16    11244.04    909.01 o 
 -14  23   3     3816.31     4051.37    636.66 o 
 -12  23   3    15565.33    15086.28    761.02 o 
 -10  23   3     8393.58     8214.48    583.71 o 
  -8  23   3     8486.94     8983.23    858.03 o 
  -6  23   3     4539.67     4788.33    628.37 o 
  -4  23   3    25422.95    25837.42    950.47 o 
  -2  23   3    33098.99    33772.63    977.25 o 
   0  23   3     2632.29     3080.74    306.40 o 
   2  23   3    10515.87    10789.14    446.89 o 
   4  23   3    28549.42    29591.17    734.23 o 
   6  23   3    15074.08    15320.65    528.40 o 
   8  23   3     1123.89      486.01    254.81 o 
  10  23   3    18597.32    20844.26    797.35 o 
  12  23   3    13250.84    13981.87    686.04 o 
  14  23   3        6.45     -248.59    289.59 o 
  16  23   3    16291.64    17302.72    790.99 o 
  18  23   3     6501.95     7592.39    886.13 o 
  20  23   3     2331.23     1620.98    516.61 o 
  22  23   3     2572.55     2162.40    504.87 o 
 -23  24   3       44.65      172.03    455.34 o 
 -21  24   3     7362.74     6372.68    657.49 o 
 -19  24   3     5157.21     4873.21    705.56 o 
 -17  24   3    15325.87    15828.53   1095.55 o 
 -15  24   3      998.50      100.06    443.21 o 
 -13  24   3     2006.78     1702.73    407.60 o 
 -11  24   3     1923.16     1220.68    516.60 o 
  -9  24   3       27.03     -176.84    313.38 o 
  -7  24   3      700.53      334.10    325.88 o 
  -5  24   3    22215.79    24133.21    935.50 o 
  -3  24   3     2325.01     2081.64    394.45 o 
  -1  24   3    19120.42    19658.89    740.93 o 
   1  24   3     1161.69     1172.46    256.15 o 
   3  24   3        4.57       93.43    213.23 o 
   5  24   3     1306.85     1042.23    245.81 o 
   7  24   3     1188.96     1246.05    301.90 o 
   9  24   3     2921.14     2688.11    346.41 o 
  11  24   3     1282.11      348.10    295.75 o 
  13  24   3     3759.72     3438.98    433.82 o 
  15  24   3     4144.48     5368.01    504.54 o 
  17  24   3     1703.69     1791.95    628.94 o 
  19  24   3     7179.39     6989.89    653.22 o 
  21  24   3        8.65     -631.60    470.33 o 
  23  24   3     2810.23     3822.41    584.92 o 
 -24  25   3        0.39     -695.44    463.63 o 
 -22  25   3       51.83     -350.64    469.55 o 
 -20  25   3    10814.84    10709.39   1177.38 o 
 -18  25   3     3017.06     3436.09    650.52 o 
 -16  25   3     2552.46     2355.59    589.79 o 
 -14  25   3     2099.64     2622.54    532.05 o 
 -12  25   3     9416.81     8654.99    910.66 o 
 -10  25   3      226.59     -160.87    323.02 o 
  -8  25   3    19188.80    18563.62    857.41 o 
  -6  25   3     7718.65     7496.94    576.23 o 
  -4  25   3     2462.86     2728.44    440.30 o 
  -2  25   3     3219.58     3066.51    450.51 o 
   0  25   3     8157.68     8032.42    483.28 o 
   2  25   3     3943.07     4143.60    336.90 o 
   4  25   3     3371.51     3356.07    316.39 o 
   6  25   3     3112.41     3653.13    340.96 o 
   8  25   3     2464.88     1728.34    327.15 o 
  10  25   3     4762.04     6080.38    498.14 o 
  12  25   3     9510.37     8833.14    583.21 o 
  14  25   3     6544.90     8484.57    595.23 o 
  16  25   3      635.05      931.89    409.72 o 
  18  25   3     7220.35     7414.04    658.35 o 
  20  25   3     8533.78     9727.83    757.27 o 
  22  25   3     1210.69      345.36    429.16 o 
  24  25   3      387.99      682.49    531.02 o 
 -25  26   3     1106.94      238.27    586.15 o 
 -23  26   3      406.74      -64.30    518.96 o 
 -21  26   3       17.86       80.46    478.92 o 
 -19  26   3     9868.73    10631.11   1270.91 o 
 -17  26   3     6936.80     7512.66    967.87 o 
 -15  26   3      373.60     -208.72    473.18 o 
 -13  26   3     6240.88     5674.77    640.70 o 
 -11  26   3     1892.42       81.40    356.89 o 
  -9  26   3     3893.95     4013.82    502.58 o 
  -7  26   3      394.99      133.95    355.04 o 
  -5  26   3     3126.60     3979.58    484.18 o 
  -3  26   3       28.85      -81.73    387.67 o 
  -1  26   3    17241.95    17796.88    827.75 o 
   1  26   3     2251.44     1853.17    332.74 o 
   3  26   3     5667.91     6032.92    387.33 o 
   5  26   3      145.51       46.59    246.56 o 
   7  26   3      805.00      198.45    276.39 o 
   9  26   3       24.30      185.90    298.92 o 
  11  26   3      482.47       25.24    310.42 o 
  13  26   3      999.11      544.74    348.96 o 
  15  26   3      935.49      214.47    385.15 o 
  17  26   3      163.38     -230.02    411.01 o 
  19  26   3      698.84      956.65    446.85 o 
  21  26   3       50.14     -612.07    414.87 o 
  23  26   3      577.46      769.58    529.18 o 
  25  26   3     1972.33     1044.91    602.35 o 
 -26  27   3      718.59     1524.96    659.72 o 
 -24  27   3     2851.33     3113.80    707.38 o 
 -22  27   3        0.79       -2.20    498.97 o 
 -20  27   3     2879.19     3668.65    743.37 o 
 -18  27   3     3084.18     2845.16    671.85 o 
 -16  27   3       71.01      425.93    666.58 o 
 -14  27   3      406.55     -355.16    407.55 o 
 -12  27   3     2758.43     2558.73    531.00 o 
 -10  27   3    11654.97    11350.66    735.03 o 
  -8  27   3      214.14      508.46    378.49 o 
  -6  27   3     3017.11     2360.59    450.02 o 
  -4  27   3     1415.40     2333.89    444.82 o 
  -2  27   3     4368.94     3399.33    557.25 o 
   0  27   3     9180.33     9366.50    662.27 o 
   2  27   3    26918.36    27721.10    825.19 o 
   4  27   3     9922.20    10187.90    494.00 o 
   6  27   3     1752.65     1504.23    339.35 o 
   8  27   3      256.89       17.15    308.65 o 
  10  27   3     1398.31     1355.38    364.76 o 
  12  27   3      232.36      157.26    341.33 o 
  14  27   3    13382.00    15611.06    862.49 o 
  16  27   3     3735.90     5216.04    593.25 o 
  18  27   3     2440.31     3000.79    541.65 o 
  20  27   3       37.71      443.38    440.06 o 
  22  27   3     1754.45     1502.61    550.66 o 
  24  27   3     1904.51     2072.99    640.43 o 
  26  27   3       97.36     -652.99    538.17 o 
 -27  28   3     1548.72     1046.89    694.69 o 
 -25  28   3     1457.29      810.89    613.05 o 
 -23  28   3      729.68     -555.84    555.50 o 
 -21  28   3     2149.88     1957.33    680.67 o 
 -19  28   3     8556.65     7913.15    909.73 o 
 -17  28   3     1757.02     1011.14    590.51 o 
 -15  28   3     5320.55     5839.10   1105.02 o 
 -13  28   3      444.12      878.85    482.95 o 
 -11  28   3      458.09       96.67    435.03 o 
  -9  28   3     4834.41     3034.42    556.96 o 
  -7  28   3      600.03      324.66    380.73 o 
  -5  28   3      803.80      709.06    382.48 o 
  -3  28   3      887.86      883.45    405.35 o 
  -1  28   3     1895.30     1848.72    461.75 o 
   1  28   3     1672.97     1209.78    435.32 o 
   3  28   3    12457.61    13925.81    777.19 o 
   5  28   3      137.03      411.31    302.48 o 
   7  28   3     2256.25     3180.23    392.74 o 
   9  28   3      675.72      183.66    338.23 o 
  11  28   3      881.14      106.88    376.45 o 
  13  28   3      736.81     1013.39    406.58 o 
  15  28   3      479.66      564.53    423.79 o 
  17  28   3      143.62      734.78    437.55 o 
  19  28   3      569.14      703.52    481.60 o 
  21  28   3     2368.13     2443.23    598.34 o 
  23  28   3      586.13     -636.32    495.39 o 
  25  28   3     2943.25     2354.85   1063.33 o 
  27  28   3       18.63      672.29    618.42 o 
 -26  29   3       60.41     1099.75    698.82 o 
 -24  29   3     1410.84      156.11    643.12 o 
 -22  29   3     2130.38     2297.67    713.22 o 
 -20  29   3       46.88      537.72    773.23 o 
 -18  29   3     8830.38    10391.67   1005.86 o 
 -16  29   3     9145.56     9616.75    968.47 o 
 -14  29   3       13.06     -521.36    431.23 o 
 -12  29   3     4829.36     3783.25    642.84 o 
 -10  29   3      284.32       45.53    447.46 o 
  -8  29   3      802.32     1437.82    483.39 o 
  -6  29   3      887.91      699.21    421.78 o 
  -4  29   3     6165.33     7093.61    927.42 o 
  -2  29   3     1155.08      403.73    402.20 o 
   0  29   3     1405.61     1232.65    409.95 o 
   2  29   3      217.37      128.30    324.09 o 
   4  29   3     2209.76     2805.82    476.31 o 
   6  29   3    15817.28    14537.58    749.55 o 
   8  29   3    11600.36    10575.33    651.98 o 
  10  29   3      119.45      -16.56    330.71 o 
  12  29   3     4655.10     6019.40    608.14 o 
  14  29   3     1529.18      617.56    835.03 o 
  16  29   3       58.06      104.38    435.88 o 
  18  29   3     5742.81     5991.06    647.04 o 
  20  29   3     6487.93     6509.56    688.96 o 
  22  29   3      193.09      526.29    578.09 o 
  24  29   3     1716.38     3527.52    788.05 o 
  26  29   3      339.13      -22.90    607.69 o 
 -25  30   3      201.64      245.68    635.94 o 
 -23  30   3     1506.09     1955.50    710.82 o 
 -21  30   3     4437.83     4165.62    822.72 o 
 -19  30   3      371.48      353.30    599.94 o 
 -17  30   3     4325.11     3748.96    764.33 o 
 -15  30   3     7100.96     8958.46    979.57 o 
 -13  30   3      148.47       39.98    474.03 o 
 -11  30   3     9978.31    11837.32    917.90 o 
  -9  30   3     5637.56     7186.95    735.27 o 
  -7  30   3     3242.26     1828.00    553.53 o 
  -5  30   3    13971.37    12714.37    799.38 o 
  -3  30   3     1017.19      916.46    461.53 o 
  -1  30   3     1004.67      815.46    416.57 o 
   1  30   3     3672.41     2932.88    649.90 o 
   3  30   3       88.06       43.76    383.54 o 
   5  30   3     1179.72      548.36    368.99 o 
   7  30   3     5043.46     5302.34    675.29 o 
   9  30   3      483.30      536.93    424.19 o 
  11  30   3      414.70     -120.66    351.01 o 
  13  30   3      203.08      -14.33    413.67 o 
  15  30   3      274.46      132.27    439.06 o 
  17  30   3     1523.20      706.46    473.15 o 
  19  30   3       71.68     -301.55    448.25 o 
  21  30   3       33.56     -384.22    523.62 o 
  23  30   3      236.07      298.78    591.47 o 
  25  30   3      244.14     -339.19    584.24 o 
 -24  31   3       23.69     -799.14    610.26 o 
 -22  31   3     1114.35     1596.83    700.60 o 
 -20  31   3     2622.15     2751.37    727.01 o 
 -18  31   3     1853.22      919.30    653.59 o 
 -16  31   3     3633.66     2285.05    707.98 o 
 -14  31   3    15993.08    16093.24   1229.18 o 
 -12  31   3     5088.61     5056.11    878.05 o 
 -10  31   3      158.47      549.96    483.57 o 
  -8  31   3      524.24      709.36    526.52 o 
  -6  31   3     3356.73     3367.88    613.24 o 
  -4  31   3       14.00     -420.02    382.87 o 
  -2  31   3     7323.55     8783.91    956.27 o 
   0  31   3     7388.88     8111.45    667.91 o 
   2  31   3     5118.82     5724.54    590.90 o 
   4  31   3     1518.57      996.07    428.44 o 
   6  31   3    11219.15    12781.84    906.44 o 
   8  31   3     6969.46     7415.63    657.28 o 
  10  31   3      698.48     1017.63    395.54 o 
  12  31   3     2278.82     2437.22    514.29 o 
  14  31   3     7721.53     8353.83    732.72 o 
  16  31   3     1427.86      911.94    499.03 o 
  18  31   3     2886.01     2150.90    535.12 o 
  20  31   3     4484.34     4903.19    794.73 o 
  22  31   3      560.53     1088.39    641.42 o 
  24  31   3       34.07      313.11    609.89 o 
 -23  32   3      515.79      159.92    648.95 o 
 -21  32   3     1230.63      861.68    711.37 o 
 -19  32   3     7164.66     6909.74   1461.37 o 
 -17  32   3     4271.27     5000.70   1055.90 o 
 -15  32   3      543.83     1095.31    668.15 o 
 -13  32   3     3351.99     3120.27    664.29 o 
 -11  32   3     3531.18     3768.49    665.83 o 
  -9  32   3       16.90       92.01    469.06 o 
  -7  32   3    11523.47    11311.08   1139.31 o 
  -5  32   3     6989.83     8804.31    824.22 o 
  -3  32   3     1858.20     1341.58    480.29 o 
  -1  32   3     9321.63    10639.78    992.96 o 
   1  32   3     4505.48     4444.19    642.30 o 
   3  32   3      207.07      665.84    426.56 o 
   5  32   3    17439.11    16573.45   1205.64 o 
   7  32   3       77.10      188.12    452.44 o 
   9  32   3       10.83      315.04    427.69 o 
  11  32   3       49.14      527.32    442.68 o 
  13  32   3      154.72      491.79    519.42 o 
  15  32   3      107.48     -277.48    439.66 o 
  17  32   3       13.17     -339.73    449.81 o 
  19  32   3        0.55     -622.42    623.94 o 
  21  32   3     1253.57      854.43    633.39 o 
  23  32   3      280.02     -180.71    602.35 o 
 -22  33   3      402.70      -72.26    650.17 o 
 -20  33   3     1937.92     1611.18    783.90 o 
 -18  33   3     7558.12     7214.33    988.90 o 
 -16  33   3      600.70     1184.54    702.84 o 
 -14  33   3      136.03      103.83    627.39 o 
 -12  33   3     6611.55     7139.99    847.05 o 
 -10  33   3    16594.47    17355.82   1109.57 o 
  -8  33   3       42.18     -289.47    494.15 o 
  -6  33   3     8817.58     8565.92    825.84 o 
  -4  33   3     4489.42     3733.05    680.43 o 
  -2  33   3     2887.20     2085.53    535.14 o 
   0  33   3     2567.82     1808.89    636.35 o 
   2  33   3    20259.72    20582.21   1013.44 o 
   4  33   3     7080.18     8327.46    866.79 o 
   6  33   3     2654.25     2448.13    651.49 o 
   8  33   3     6284.99     5695.59    722.38 o 
  10  33   3     5310.17     4899.36    799.46 o 
  12  33   3      121.25     1240.29    534.79 o 
  14  33   3     4296.89     4369.22    617.37 o 
  16  33   3     3669.42     3922.36   1014.30 o 
  18  33   3     1406.30      679.38    661.25 o 
  20  33   3        0.71       12.77    562.65 o 
  22  33   3     1403.47     1380.10    679.40 o 
 -21  34   3     1207.47     1517.78    789.63 o 
 -19  34   3     4214.88     5624.69   1209.86 o 
 -17  34   3      911.55     1709.71    716.05 o 
 -15  34   3     2453.56      510.73    687.91 o 
 -13  34   3     8474.38     7153.10    863.74 o 
 -11  34   3        8.57     -355.73    533.86 o 
  -9  34   3     8981.59     9117.84    884.32 o 
  -7  34   3     3118.86     2733.68   1027.06 o 
  -5  34   3        0.61      172.20    527.12 o 
  -3  34   3     9494.42    10059.66    886.63 o 
  -1  34   3     2934.20     3779.61    648.41 o 
   1  34   3     1524.87     1397.58    545.68 o 
   3  34   3     3963.92     3500.83    585.04 o 
   5  34   3     1160.58     2087.55    577.54 o 
   7  34   3     2342.37     2387.79    601.19 o 
   9  34   3       79.96       91.21    558.64 o 
  11  34   3      567.86      712.01    540.70 o 
  13  34   3      885.45      700.36    539.49 o 
  15  34   3     1907.62     1177.12    524.90 o 
  17  34   3       43.59     -556.85    558.93 o 
  19  34   3        4.53      767.04    618.43 o 
  21  34   3       13.10      511.12    650.71 o 
 -18  35   3     1683.64     1584.25    739.69 o 
 -16  35   3     4045.58     5202.61   1140.25 o 
 -14  35   3     1390.06     1890.65    763.55 o 
 -12  35   3      734.20      364.47    572.54 o 
 -10  35   3     6517.31     6120.58    791.09 o 
  -8  35   3     5187.05     3837.94    713.25 o 
  -6  35   3     1488.48      620.90    676.13 o 
  -4  35   3      410.58     -110.83    585.24 o 
  -2  35   3     6151.82     5696.14    846.95 o 
   0  35   3     4253.44     3993.63   1511.27 o 
   2  35   3      112.20       78.45    518.92 o 
   4  35   3     3499.88     3924.35    660.25 o 
   6  35   3    10595.32    10538.34    903.37 o 
   8  35   3      955.81      968.36    614.91 o 
  10  35   3     1656.45     1189.41    613.06 o 
  12  35   3     3142.32     1949.04    620.74 o 
  14  35   3      863.13      353.36    557.10 o 
  16  35   3       52.15      -70.49    771.84 o 
  18  35   3     2787.67     2656.30    733.56 o 
 -17  36   3     2250.91     2985.85    836.28 o 
 -15  36   3     1946.73     2134.46   1031.32 o 
 -13  36   3       73.81     -183.17    619.78 o 
 -11  36   3      594.54      381.96    601.43 o 
  -9  36   3     4297.46     5102.68    786.21 o 
  -7  36   3       21.57     -332.53    542.71 o 
  -5  36   3     2542.99     2033.27    732.87 o 
  -3  36   3     5377.07     5799.11   1049.41 o 
  -1  36   3      272.74      361.59    740.18 o 
   1  36   3     3569.21     3441.59    754.66 o 
   3  36   3     5219.52     7419.89   1051.60 o 
   5  36   3     2926.44      976.75    773.04 o 
   7  36   3     1478.70      928.90    617.82 o 
   9  36   3       87.44     -408.17   1052.68 o 
  11  36   3       13.44     -843.92    562.61 o 
  13  36   3      266.59     -420.23    605.48 o 
  15  36   3       51.27     -327.24    603.82 o 
  17  36   3      180.21     1494.60    966.13 o 
 -14  37   3     3039.81     2495.74    803.26 o 
 -12  37   3     2491.27     3508.41    847.99 o 
 -10  37   3        6.18       56.29    595.98 o 
  -8  37   3     5836.25     6863.18    919.27 o 
  -6  37   3     4391.60     3592.47    733.58 o 
  -4  37   3       29.64      558.22    674.99 o 
  -2  37   3     1104.00      977.05    897.43 o 
   0  37   3     6654.38     6356.03    919.85 o 
   2  37   3     3268.03     4045.90    966.18 o 
   4  37   3      378.36      -79.00    536.54 o 
   6  37   3     1570.28     1545.28    664.14 o 
   8  37   3     1716.98     1565.59    684.60 o 
  10  37   3      324.20     -354.17    601.26 o 
  12  37   3     1205.86      279.64    632.42 o 
  14  37   3     1547.70      319.59    790.37 o 
 -11  38   3     3405.69     3417.55    783.42 o 
  -9  38   3       33.84     -881.03    587.35 o 
  -7  38   3     1695.47     2040.24    672.29 o 
  -5  38   3     2317.15     3299.47    821.48 o 
  -3  38   3      770.40      807.70    668.43 o 
  -1  38   3     2763.39     2527.59    779.13 o 
   1  38   3     3301.91     4673.44   1679.86 o 
   3  38   3      106.89      377.87    782.97 o 
   5  38   3     2097.62     2673.14    764.27 o 
   7  38   3      186.41      444.22    634.03 o 
   9  38   3        1.90     -857.84    571.90 o 
  11  38   3      285.76     -163.50    646.41 o 
  -8  39   3     1591.06      669.05    664.62 o 
  -6  39   3      534.93      206.92    681.83 o 
  -4  39   3     1671.18     1925.67    796.09 o 
  -2  39   3      872.05     1468.92    751.07 o 
   0  39   3       30.19      153.25    698.57 o 
   2  39   3     2167.97     1875.82    915.88 o 
   4  39   3     2989.41     3066.94   1725.35 o 
   6  39   3      255.65      403.19    793.57 o 
   8  39   3      703.21      940.41    674.06 o 
  -1  40   3     1489.01     3065.56    925.74 o 
   1  40   3      282.94     -554.77    815.78 o 
   0   0   4  7428627.00  7388673.50 341183.97 o 
   1   1   4   337099.06   347248.25   7334.81 o 
   0   2   4    36521.35    36849.91   1080.86 o 
   2   2   4  1031517.94  1118782.63  23179.19 o 
  -1   3   4   217939.75   216313.77   4650.68 o 
   1   3   4   388188.03   384199.59   8087.39 o 
   3   3   4    21461.83    20376.07    551.60 o 
  -2   4   4   142733.89   140086.70   2585.88 o 
   0   4   4   154234.50   158413.81   3139.74 o 
   2   4   4   164010.55   169712.38   3138.17 o 
   4   4   4    11752.51    10724.13    344.71 o 
  -3   5   4    11249.99    12266.39    454.55 o 
  -1   5   4   203111.63   190847.81   3278.75 o 
   1   5   4   196603.06   186530.77   3197.18 o 
   3   5   4    23250.92    20854.71    503.07 o 
   5   5   4     4109.08     3527.08    223.78 o 
  -4   6   4     7421.46     7834.15    317.18 o 
  -2   6   4      260.79       52.83    108.40 o 
   0   6   4    50805.36    48005.43    908.88 o 
   2   6   4     1638.45     1665.90    205.62 o 
   4   6   4     1639.79     1935.12    177.49 o 
   6   6   4    78229.89    70039.50   1406.02 o 
  -5   7   4     4164.33     4452.29    269.12 o 
  -3   7   4    14099.53    12616.53    539.32 o 
  -1   7   4    36551.41    37321.79    795.50 o 
   1   7   4      115.17       56.45    105.14 o 
   3   7   4     7506.00     6753.55    275.40 o 
   5   7   4    34024.44    35107.59   1775.38 o 
   7   7   4    70971.02    68892.77   1396.01 o 
  -6   8   4       59.37      265.38    157.10 o 
  -4   8   4    20466.96    20176.22    907.34 o 
  -2   8   4   172865.31   167393.11   2930.94 o 
   0   8   4    47696.93    45104.13    865.82 o 
   2   8   4     9140.41     9390.94    287.11 o 
   4   8   4      323.78      424.07    154.21 o 
   6   8   4    16538.48    22878.34   3107.03 o 
   8   8   4    61330.79    59149.99   1240.56 o 
  -7   9   4      397.08      647.83    187.68 o 
  -5   9   4     4310.75     4262.87    259.02 o 
  -3   9   4    44896.56    44375.60    981.29 o 
  -1   9   4     2874.01     3326.18    227.46 o 
   1   9   4   258217.81   249527.72   3603.68 o 
   3   9   4    13202.59    12308.50    328.25 o 
   5   9   4    14766.03    12907.94    611.94 o 
   7   9   4        6.53     2570.32   2160.23 o 
   9   9   4     6088.93     7312.81    508.84 o 
  -8  10   4   117995.95   111396.66   2376.49 o 
  -6  10   4      215.13      396.52    249.80 o 
  -4  10   4    17670.41    16041.39    647.32 o 
  -2  10   4    36079.75    34150.77    810.46 o 
   0  10   4    24023.35    24297.59    716.12 o 
   2  10   4      112.20      243.16    105.02 o 
   4  10   4    96237.14    93417.40   1465.73 o 
   6  10   4    46835.47    47915.96    989.07 o 
   8  10   4     4154.84     4527.56    294.88 o 
  10  10   4    20313.62    19162.69    668.77 o 
  -9  11   4      852.03     1494.37    271.92 o 
  -7  11   4     8339.25     8077.51    441.53 o 
  -5  11   4    64008.96    61714.54   1304.51 o 
  -3  11   4      192.08      191.62    190.88 o 
  -1  11   4    38493.21    41705.25    954.67 o 
   1  11   4    86634.38    85594.09   1438.36 o 
   3  11   4      381.20      609.17    162.28 o 
   5  11   4    89954.73    87376.73   1340.54 o 
   7  11   4     8852.53     7781.02    333.73 o 
   9  11   4    18503.83    18805.40    659.37 o 
  11  11   4       49.42      138.00    220.93 o 
 -10  12   4     1030.41     1299.14    262.16 o 
  -8  12   4    39645.22    38596.13   1042.33 o 
  -6  12   4     5940.13     5793.68    409.21 o 
  -4  12   4   112865.36   116635.02   2270.76 o 
  -2  12   4      625.56      673.77    180.59 o 
   0  12   4   126444.30   113404.70   2045.49 o 
   2  12   4      113.32      274.47    132.41 o 
   4  12   4     1632.95     1264.10    210.16 o 
   6  12   4    25892.18    25378.82    543.57 o 
   8  12   4    70761.73    69221.62   1365.24 o 
  10  12   4    21519.64    23598.30    762.35 o 
  12  12   4    54063.30    54861.10   1375.47 o 
 -11  13   4    22892.18    23127.31    793.41 o 
  -9  13   4    69963.10    63215.72   1526.32 o 
  -7  13   4    14632.95    14201.47    597.72 o 
  -5  13   4        4.41       81.01    158.29 o 
  -3  13   4      353.69      480.15    178.97 o 
  -1  13   4   194543.56   185170.75   3469.08 o 
   1  13   4    33496.91    33265.36    718.03 o 
   3  13   4    77697.64    77692.96   1347.28 o 
   5  13   4    12970.41    14168.51    529.57 o 
   7  13   4    17255.46    20114.48    533.45 o 
   9  13   4    39880.63    37848.63    862.29 o 
  11  13   4    45636.54    42282.36   1127.90 o 
  13  13   4    10499.22     8240.93    498.63 o 
 -12  14   4     3809.23     3983.50    382.09 o 
 -10  14   4      343.14      453.05    236.15 o 
  -8  14   4    29197.35    29302.96    894.63 o 
  -6  14   4    65609.64    65596.55   1408.72 o 
  -4  14   4    73737.22    71592.82   1517.39 o 
  -2  14   4     2231.90     2499.54    260.73 o 
   0  14   4    28486.95    32940.41    761.76 o 
   2  14   4      450.02      773.53    178.57 o 
   4  14   4   274670.16   271968.91   4178.48 o 
   6  14   4    29851.94    31891.40    695.17 o 
   8  14   4     3160.87     2443.53    215.51 o 
  10  14   4    32503.47    30525.14    925.51 o 
  12  14   4     1831.03     1701.94    299.93 o 
  14  14   4     2014.23     1962.51    314.52 o 
 -13  15   4    21042.51    19873.92    772.20 o 
 -11  15   4        8.52      456.57    255.48 o 
  -9  15   4      765.58     1272.04    281.47 o 
  -7  15   4    89514.27    90930.55   2064.00 o 
  -5  15   4    91560.39    88326.25   1826.10 o 
  -3  15   4    79873.10    83913.67   1744.44 o 
  -1  15   4    19774.53    21730.37    588.90 o 
   1  15   4    31762.44    33765.34    924.80 o 
   3  15   4    78879.02    80482.39   1470.21 o 
   5  15   4      656.35      436.28    174.79 o 
   7  15   4   112566.20   113601.45   1904.17 o 
   9  15   4      949.88     1131.02    188.25 o 
  11  15   4     4577.99     4726.13    368.98 o 
  13  15   4    25704.78    28000.90    861.68 o 
  15  15   4    34330.50    38500.38   1310.73 o 
 -14  16   4    22748.16    21595.42    832.57 o 
 -12  16   4     1011.14     1404.32    313.40 o 
 -10  16   4    11287.84    10928.81    642.11 o 
  -8  16   4     5953.37     6221.05    451.33 o 
  -6  16   4     6793.96     8566.36    396.30 o 
  -4  16   4    29898.69    31574.87    882.52 o 
  -2  16   4   112753.97   114575.80   2110.27 o 
   0  16   4    22282.75    22872.77    623.20 o 
   2  16   4     3370.02     3972.87    277.75 o 
   4  16   4    21721.66    25861.53    742.20 o 
   6  16   4    66026.11    69823.93   1274.96 o 
   8  16   4    11822.28    13377.92    431.56 o 
  10  16   4    18096.69    17964.36    576.49 o 
  12  16   4    19068.63    17910.26    665.35 o 
  14  16   4     8666.90     7827.99    537.70 o 
  16  16   4     2971.89     2924.01    489.02 o 
 -15  17   4    32887.78    32746.06   1054.84 o 
 -13  17   4      179.64     -189.08    254.29 o 
 -11  17   4    37723.97    38788.13   1128.25 o 
  -9  17   4    24591.71    25205.47    875.00 o 
  -7  17   4     4744.02     5261.27    428.68 o 
  -5  17   4     5402.98     5323.20    346.72 o 
  -3  17   4    55067.49    53950.50   1249.89 o 
  -1  17   4    69442.76    67394.85   1364.27 o 
   1  17   4    55735.63    53020.91   1070.50 o 
   3  17   4    39256.53    37366.09    835.09 o 
   5  17   4     1159.10      647.47    203.81 o 
   7  17   4    44214.23    39752.51    787.46 o 
   9  17   4      144.71      289.07    179.59 o 
  11  17   4    61893.74    61387.13   1378.50 o 
  13  17   4     3826.30     3286.30    359.02 o 
  15  17   4    17272.46    17091.14    950.28 o 
  17  17   4    18378.33    17926.90    952.59 o 
 -16  18   4     4915.53     6027.11    563.08 o 
 -14  18   4      801.68      -80.51    314.49 o 
 -12  18   4    25543.81    26005.60    922.81 o 
 -10  18   4     6706.97     7526.50    518.00 o 
  -8  18   4     8773.75     8777.75    548.19 o 
  -6  18   4     3907.80     2981.75    368.55 o 
  -4  18   4     2322.47     2027.01    335.40 o 
  -2  18   4     6670.15     6920.44    352.25 o 
   0  18   4      841.96      745.97    208.51 o 
   2  18   4    50741.18    51735.96   1065.06 o 
   4  18   4    20855.57    23259.00    702.32 o 
   6  18   4     1185.38     1445.20    233.60 o 
   8  18   4      347.90       69.33    189.13 o 
  10  18   4      336.59      219.37    228.27 o 
  12  18   4      133.14     -222.43    233.72 o 
  14  18   4    18279.57    19014.47    718.23 o 
  16  18   4     6188.44     6223.24    627.46 o 
  18  18   4    27564.08    30004.33   1344.94 o 
 -17  19   4    15508.73    14195.70    912.68 o 
 -15  19   4    29710.97    30921.61   1622.89 o 
 -13  19   4      110.95      925.83    317.52 o 
 -11  19   4     2891.30     2446.70    373.59 o 
  -9  19   4     1837.18     2351.62    359.53 o 
  -7  19   4    38292.46    41579.39   1192.69 o 
  -5  19   4     2039.96     2704.48    370.08 o 
  -3  19   4    16582.74    15488.58    599.99 o 
  -1  19   4    15037.02    16871.22    631.39 o 
   1  19   4    10189.07    10656.23    571.72 o 
   3  19   4    38360.21    37842.42    857.23 o 
   5  19   4    51242.43    48485.33   1033.57 o 
   7  19   4     3813.25     3881.71    273.69 o 
   9  19   4    13128.81    12841.51    633.19 o 
  11  19   4      875.44      679.48    289.02 o 
  13  19   4        0.60       59.35    262.50 o 
  15  19   4    20083.19    20323.37    768.71 o 
  17  19   4    12919.80    14941.35    885.78 o 
  19  19   4     2248.21     3432.51    600.15 o 
 -18  20   4    18117.06    20271.46    980.76 o 
 -16  20   4    30205.16    32622.01   1118.78 o 
 -14  20   4     2159.13     2626.72    392.85 o 
 -12  20   4    13668.04    12891.61    685.68 o 
 -10  20   4     7309.51     6889.48    724.89 o 
  -8  20   4       36.30     -387.43    258.29 o 
  -6  20   4     1769.28     1827.95    344.02 o 
  -4  20   4    22031.84    24220.23   1011.29 o 
  -2  20   4     9106.78     8305.45    463.18 o 
   0  20   4     8413.14     8657.25    422.69 o 
   2  20   4     1272.88     1320.95    290.79 o 
   4  20   4     7623.71     8746.91    412.90 o 
   6  20   4     7499.25     9006.19    421.33 o 
   8  20   4     5120.15     5685.01    392.80 o 
  10  20   4    14948.74    13940.76    648.03 o 
  12  20   4    10662.79    10257.75    563.05 o 
  14  20   4      210.16      191.14    268.95 o 
  16  20   4    20386.74    20956.77    891.54 o 
  18  20   4    36536.75    38376.39   1291.98 o 
  20  20   4    23606.08    22175.92    871.89 o 
 -19  21   4     6277.70     7300.10    965.65 o 
 -17  21   4     4455.19     5097.82    586.31 o 
 -15  21   4     1622.27     2007.60    409.13 o 
 -13  21   4    25491.58    23748.40    960.44 o 
 -11  21   4     2811.63     2415.91    384.53 o 
  -9  21   4     6380.70     6544.96    522.19 o 
  -7  21   4       86.53       39.34    294.37 o 
  -5  21   4        3.24       77.01    282.64 o 
  -3  21   4    44599.71    46964.27   1180.57 o 
  -1  21   4     4610.85     4774.31    437.03 o 
   1  21   4    36183.00    37762.24    877.69 o 
   3  21   4     9891.46    10125.65    452.64 o 
   5  21   4     7096.35     8025.66    421.96 o 
   7  21   4     6160.23     5796.12    404.26 o 
   9  21   4    22122.06    23252.47    825.76 o 
  11  21   4      395.49      523.77    285.27 o 
  13  21   4    13106.57    12267.82    656.08 o 
  15  21   4     3635.25     3192.54    395.74 o 
  17  21   4       14.88      589.92    546.65 o 
  19  21   4     5386.73     5318.85    722.29 o 
  21  21   4     3726.29     2795.82    566.58 o 
 -20  22   4     1796.78     1823.05    482.46 o 
 -18  22   4      693.76      651.95    459.43 o 
 -16  22   4     2921.98     4398.88    599.57 o 
 -14  22   4     8672.48     9335.31    757.89 o 
 -12  22   4     5853.72     7076.17    558.08 o 
 -10  22   4     4910.69     6487.87    538.31 o 
  -8  22   4     5885.99     6079.89    570.55 o 
  -6  22   4     2021.48     1754.12    368.96 o 
  -4  22   4      284.40      530.46    317.77 o 
  -2  22   4      680.88      685.96    282.90 o 
   0  22   4     2696.69     2443.97    350.29 o 
   2  22   4     1883.51     2252.29    309.95 o 
   4  22   4     6220.90     6503.43    393.52 o 
   6  22   4     2016.46     2082.67    284.72 o 
   8  22   4     1235.11     1839.98    326.06 o 
  10  22   4     1377.81     2104.85    353.93 o 
  12  22   4     2584.26     2718.43    389.78 o 
  14  22   4     1324.16     1236.11    409.09 o 
  16  22   4    15089.61    17022.75    756.48 o 
  18  22   4     7916.91     9455.25    609.40 o 
  20  22   4     1982.75     1469.67    462.00 o 
  22  22   4      268.93      294.73    437.86 o 
 -21  23   4      977.80      954.25    505.04 o 
 -19  23   4      222.69      659.17    502.95 o 
 -17  23   4    10490.15     9625.97    879.09 o 
 -15  23   4     1965.89     1983.55    413.80 o 
 -13  23   4      120.37      -93.82    375.62 o 
 -11  23   4      643.39      882.85    332.28 o 
  -9  23   4     1218.09      607.08    355.78 o 
  -7  23   4     6823.20     7406.33    660.72 o 
  -5  23   4    10833.85     9662.09    817.84 o 
  -3  23   4      967.87      459.99    412.79 o 
  -1  23   4      470.30      572.50    342.80 o 
   1  23   4    30226.30    30301.54    876.32 o 
   3  23   4     2906.45     2491.29    297.46 o 
   5  23   4    28168.60    28329.09    780.33 o 
   7  23   4     6511.49     7677.53    469.71 o 
   9  23   4     4893.06     4808.61    448.30 o 
  11  23   4     6127.34     6862.93    520.82 o 
  13  23   4     8493.63    10004.47    739.88 o 
  15  23   4       23.60     -263.52    302.94 o 
  17  23   4    15093.01    17032.20    819.34 o 
  19  23   4     8938.79     8946.13    710.88 o 
  21  23   4      784.72      503.33    421.26 o 
  23  23   4     3097.74     3822.04    894.45 o 
 -22  24   4       31.73      117.48    455.59 o 
 -20  24   4       20.49     -635.23    611.12 o 
 -18  24   4     6700.67     7753.58    855.96 o 
 -16  24   4      290.03      199.62    588.91 o 
 -14  24   4     4065.17     3133.32    451.45 o 
 -12  24   4       94.55     -179.28    319.22 o 
 -10  24   4    13417.91    14142.56    768.48 o 
  -8  24   4      854.05     1144.00    369.43 o 
  -6  24   4     9176.09    10245.67    785.38 o 
  -4  24   4     9473.75     9943.81    651.49 o 
  -2  24   4    11690.60    11720.44    680.30 o 
   0  24   4        2.89     -246.12    279.69 o 
   2  24   4       14.46       -6.60    264.99 o 
   4  24   4    16570.98    15919.51    605.07 o 
   6  24   4     3078.86     3346.32    399.72 o 
   8  24   4    12674.05    14168.97    689.31 o 
  10  24   4      121.06       14.87    296.76 o 
  12  24   4      154.10      353.41    326.11 o 
  14  24   4     6627.34     7205.07    659.75 o 
  16  24   4      324.71      214.51    357.67 o 
  18  24   4     1251.96      608.58    486.31 o 
  20  24   4      851.96      877.61    439.28 o 
  22  24   4       13.44      476.31    432.69 o 
  24  24   4     2630.72     2401.57    560.71 o 
 -23  25   4       32.11       99.81    442.93 o 
 -21  25   4     2706.73     1334.49    511.46 o 
 -19  25   4     3384.69     3345.52    867.08 o 
 -17  25   4     1214.61     1231.58    559.82 o 
 -15  25   4     4244.37     3939.75    585.29 o 
 -13  25   4     3457.46     2773.32    630.06 o 
 -11  25   4        2.98     -259.45    324.10 o 
  -9  25   4     3981.25     3171.80    455.73 o 
  -7  25   4     1124.44      443.87    347.56 o 
  -5  25   4     4796.09     4070.60    491.73 o 
  -3  25   4      312.89      258.98    343.59 o 
  -1  25   4     6624.66     6093.29    590.28 o 
   1  25   4      245.52      264.88    270.84 o 
   3  25   4     1649.48     1395.33    317.25 o 
   5  25   4     6867.12     6042.62    442.38 o 
   7  25   4      243.22      -86.48    295.76 o 
   9  25   4     5938.83     5811.85    503.64 o 
  11  25   4     3545.17     2813.29    471.36 o 
  13  25   4      116.11       37.14    323.83 o 
  15  25   4     3099.66     2653.54    448.72 o 
  17  25   4    12990.15    12666.02   1180.70 o 
  19  25   4      261.91      731.68    433.75 o 
  21  25   4     1321.73      895.19    477.60 o 
  23  25   4      153.75     -123.59    426.64 o 
  25  25   4     1324.61       57.49    505.70 o 
 -24  26   4        9.10     -121.80    505.57 o 
 -22  26   4     1538.53      826.45    500.67 o 
 -20  26   4      166.11      -35.99    520.39 o 
 -18  26   4      214.61      554.02    565.77 o 
 -16  26   4      625.23      128.58    470.99 o 
 -14  26   4     4445.26     5989.18    680.43 o 
 -12  26   4      658.93      477.61    384.97 o 
 -10  26   4      546.52      632.28    397.57 o 
  -8  26   4     3101.22     3031.62    529.27 o 
  -6  26   4     4350.82     3524.40    490.66 o 
  -4  26   4     4775.71     3963.20    499.36 o 
  -2  26   4     7655.70     7296.27    595.73 o 
   0  26   4      651.69      687.99    457.00 o 
   2  26   4    13862.26    13775.63    694.79 o 
   4  26   4      427.02      261.57    318.13 o 
   6  26   4     4939.08     4612.04    429.58 o 
   8  26   4     4634.45     4606.50    468.63 o 
  10  26   4      142.45      291.88    344.02 o 
  12  26   4     3099.38     3393.32    569.59 o 
  14  26   4     6615.10     7662.60    601.76 o 
  16  26   4     1579.63     1796.84    437.58 o 
  18  26   4     1257.89     1435.77    476.30 o 
  20  26   4      270.71      561.22    453.44 o 
  22  26   4    10359.48    10956.39    837.63 o 
  24  26   4       58.49     -373.19    492.38 o 
  26  26   4      405.45      438.87    551.47 o 
 -25  27   4      519.32     -472.01    519.75 o 
 -23  27   4      242.79     -217.34    501.30 o 
 -21  27   4     1490.22     2315.16    610.71 o 
 -19  27   4      141.36      300.16    507.15 o 
 -17  27   4     3047.91     1973.21    617.10 o 
 -15  27   4      419.46        4.95    434.79 o 
 -13  27   4       51.49      -38.35    407.52 o 
 -11  27   4      119.12     -224.77    362.70 o 
  -9  27   4     2243.24     1878.60    449.35 o 
  -7  27   4      251.70      901.07    465.32 o 
  -5  27   4      157.54     -187.03    353.80 o 
  -3  27   4    10427.69    10168.83    697.29 o 
  -1  27   4     2453.53     2170.24    447.13 o 
   1  27   4      787.33      746.88    389.64 o 
   3  27   4    14022.06    14910.84   1067.35 o 
   5  27   4      694.21      450.14    344.92 o 
   7  27   4     4971.70     4682.01    566.10 o 
   9  27   4     4310.26     4353.93    497.86 o 
  11  27   4      466.74      274.02    358.51 o 
  13  27   4     1544.18     2048.18    425.17 o 
  15  27   4     3724.30     5132.06    539.83 o 
  17  27   4     1215.04     1512.03    476.17 o 
  19  27   4     2467.41     2083.91    515.29 o 
  21  27   4     1766.60     1866.10    595.31 o 
  23  27   4     1559.96      930.42    513.29 o 
  25  27   4     1076.24      290.71    540.16 o 
  27  27   4       98.74     -121.35    629.97 o 
 -26  28   4      297.85        1.69    604.74 o 
 -24  28   4        2.08     -506.97    527.02 o 
 -22  28   4     1583.10     1095.23    576.35 o 
 -20  28   4      477.08     -655.03    504.36 o 
 -18  28   4      161.67      110.15    676.18 o 
 -16  28   4        6.69       19.89    536.76 o 
 -14  28   4      259.21      139.52    447.14 o 
 -12  28   4     1187.44      174.65    454.41 o 
 -10  28   4     1693.02     1848.83    456.02 o 
  -8  28   4     9176.89     8592.62   1191.21 o 
  -6  28   4     3244.44     3850.52    593.71 o 
  -4  28   4      373.43     -186.03    361.62 o 
  -2  28   4     1828.56     1874.41    483.20 o 
   0  28   4     2298.71     2242.25    456.01 o 
   2  28   4        1.50     -473.86    331.67 o 
   4  28   4     5148.54     5164.99    558.23 o 
   6  28   4     2764.74     3251.12    501.70 o 
   8  28   4       50.10      122.58    328.77 o 
  10  28   4    13706.80    12668.20    722.75 o 
  12  28   4     1785.34     2071.39    569.85 o 
  14  28   4     3357.33     4623.38    527.32 o 
  16  28   4     5639.17     5963.90    640.33 o 
  18  28   4     2354.27     2153.93    534.23 o 
  20  28   4     1390.89     1323.09    518.55 o 
  22  28   4     4811.95     2332.05    593.96 o 
  24  28   4       55.67     -334.18    509.44 o 
  26  28   4     1545.91      679.58    640.65 o 
 -25  29   4       21.85     -140.39    600.27 o 
 -23  29   4      576.97      147.87    533.10 o 
 -21  29   4      400.65       70.07    667.69 o 
 -19  29   4      240.68      122.66    591.77 o 
 -17  29   4      689.70      332.28    558.87 o 
 -15  29   4      598.48      600.75    502.92 o 
 -13  29   4      221.96     -171.58    465.40 o 
 -11  29   4      290.59      474.56    495.24 o 
  -9  29   4      901.31      207.65    411.15 o 
  -7  29   4     1393.48      638.96    413.02 o 
  -5  29   4     2555.34     3221.84    505.65 o 
  -3  29   4     2629.17     2726.18    493.92 o 
  -1  29   4      428.09      457.36    400.24 o 
   1  29   4      647.14      862.88    418.68 o 
   3  29   4     2483.01     3050.22    503.18 o 
   5  29   4     1598.10      996.51    476.80 o 
   7  29   4     3887.24     3820.30    892.21 o 
   9  29   4       33.31      170.57    407.72 o 
  11  29   4       76.62      -11.70    356.14 o 
  13  29   4     7383.13     8410.96    713.85 o 
  15  29   4      747.29      549.11    467.22 o 
  17  29   4     3333.94     2723.87    546.67 o 
  19  29   4     1155.41     1027.56    492.13 o 
  21  29   4      486.62      600.56    492.67 o 
  23  29   4     1072.08      642.21    779.49 o 
  25  29   4      381.08      111.62    663.40 o 
 -24  30   4      488.73      631.98    658.99 o 
 -22  30   4      484.89      635.06    584.73 o 
 -20  30   4      159.61      430.90    580.64 o 
 -18  30   4     2269.36     2581.49    714.04 o 
 -16  30   4      195.24     -805.96    537.30 o 
 -14  30   4     1319.29      532.21    518.01 o 
 -12  30   4      781.73      596.47    574.34 o 
 -10  30   4     3347.69     2707.11    815.30 o 
  -8  30   4      691.33      191.65    409.42 o 
  -6  30   4       75.83      124.78    397.87 o 
  -4  30   4        6.48     -565.82    377.21 o 
  -2  30   4      872.60     1004.31    429.68 o 
   0  30   4      954.17     1557.41    457.12 o 
   2  30   4     2050.36     1245.49    437.84 o 
   4  30   4     1659.09      978.56    440.56 o 
   6  30   4     1105.03      271.49    420.55 o 
   8  30   4     9122.20     9680.56    740.69 o 
  10  30   4     1643.83     1130.66    469.72 o 
  12  30   4        8.95      -42.42    481.05 o 
  14  30   4     2348.12     1634.43    504.04 o 
  16  30   4     2068.50     2797.16    754.47 o 
  18  30   4     1088.28      643.71    497.62 o 
  20  30   4     3132.25     2525.38    606.93 o 
  22  30   4      917.69      181.52    567.57 o 
  24  30   4      452.79     -328.52    595.04 o 
 -23  31   4     1837.80     1742.05    724.90 o 
 -21  31   4       10.23       94.17    622.02 o 
 -19  31   4       66.07      270.01    634.61 o 
 -17  31   4      324.71      331.69    696.45 o 
 -15  31   4     1026.38      368.31    547.29 o 
 -13  31   4      493.36      129.08    513.23 o 
 -11  31   4      246.55     -265.79    466.74 o 
  -9  31   4       76.64      612.04    506.25 o 
  -7  31   4     1028.49     1635.54    560.75 o 
  -5  31   4      964.87      963.73    467.34 o 
  -3  31   4        4.86     -332.17    451.03 o 
  -1  31   4      773.67      977.55    455.13 o 
   1  31   4     2601.32     1630.54    528.78 o 
   3  31   4     1524.60     1252.35    477.10 o 
   5  31   4     1491.97     1680.21    547.27 o 
   7  31   4      359.02      298.48    479.68 o 
   9  31   4     1853.13     1480.94    591.51 o 
  11  31   4     2296.63     1904.17    520.10 o 
  13  31   4      166.20     -131.26    419.01 o 
  15  31   4      122.13      140.90    427.75 o 
  17  31   4     3186.72     4566.77    654.88 o 
  19  31   4     1815.14     1708.08    555.02 o 
  21  31   4     3755.05     2195.26    686.38 o 
  23  31   4     1598.46     1204.15    835.09 o 
 -22  32   4      528.57      462.17    644.98 o 
 -20  32   4       11.17       75.27    644.56 o 
 -18  32   4      304.40     1135.44    669.34 o 
 -16  32   4      275.29       63.29    617.87 o 
 -14  32   4      326.24       81.57    535.90 o 
 -12  32   4       28.78      235.32    524.15 o 
 -10  32   4       38.03      -11.94    524.92 o 
  -8  32   4      638.03     2115.77    602.21 o 
  -6  32   4       15.31     -700.29    466.86 o 
  -4  32   4     1853.81     1883.98    505.56 o 
  -2  32   4     1739.86     1459.04    714.38 o 
   0  32   4      131.16     -416.11    467.33 o 
   2  32   4      426.67     -282.61    529.62 o 
   4  32   4     1270.19      779.14    528.25 o 
   6  32   4     1833.76     1597.03    543.92 o 
   8  32   4      694.40     -361.66    461.29 o 
  10  32   4      102.99      564.33    461.56 o 
  12  32   4     1734.24     1469.09    566.94 o 
  14  32   4     1248.31     1073.43    620.14 o 
  16  32   4       12.18      419.08    474.60 o 
  18  32   4      262.71      555.29    514.24 o 
  20  32   4     1641.72     1900.48    600.69 o 
  22  32   4     1225.55     1904.60    930.02 o 
 -21  33   4       50.99      932.73    692.19 o 
 -19  33   4      812.60     1351.63    875.78 o 
 -17  33   4      141.56     -118.38    625.30 o 
 -15  33   4      158.41      -92.11    634.62 o 
 -13  33   4       11.72     -564.62    573.10 o 
 -11  33   4      165.88      -66.72    529.78 o 
  -9  33   4       45.31     -571.55    516.23 o 
  -7  33   4     1101.34     1250.06    559.68 o 
  -5  33   4       89.84      -90.74    511.42 o 
  -3  33   4      191.59     -169.22    494.58 o 
  -1  33   4     1401.14     2200.90    579.87 o 
   1  33   4     3079.15     2791.99    625.31 o 
   3  33   4     1688.73      848.98    608.77 o 
   5  33   4     3547.85     3989.05    840.26 o 
   7  33   4      692.31       15.92    500.10 o 
   9  33   4      404.98      -45.37    489.35 o 
  11  33   4     5231.32     4833.25    812.65 o 
  13  33   4       64.59      388.71    527.30 o 
  15  33   4     5663.87     5904.42    772.88 o 
  17  33   4      212.60      252.51    518.26 o 
  19  33   4       40.49      724.65    671.99 o 
  21  33   4      204.21      230.80    629.41 o 
 -20  34   4     1014.63      807.91    711.09 o 
 -18  34   4      393.89      331.19    658.20 o 
 -16  34   4        1.96       58.95    605.18 o 
 -14  34   4       18.79      284.98    567.38 o 
 -12  34   4      438.51       35.35    542.16 o 
 -10  34   4       42.51     -662.35    515.38 o 
  -8  34   4      157.49     -540.48    485.69 o 
  -6  34   4     2128.44     1816.46    612.99 o 
  -4  34   4      758.50      648.81    553.04 o 
  -2  34   4        7.21      618.35    503.78 o 
   0  34   4     1383.43     1233.19    610.42 o 
   2  34   4      843.10      823.14    603.77 o 
   4  34   4      171.83      829.74    547.60 o 
   6  34   4     6907.10     7812.06    846.17 o 
   8  34   4      538.46     -181.98    505.49 o 
  10  34   4      678.39     1019.38    632.73 o 
  12  34   4     3045.18     2765.17    777.01 o 
  14  34   4     1647.07     1199.85    583.58 o 
  16  34   4     1529.42     1233.27    627.30 o 
  18  34   4     2011.00     2049.89    606.70 o 
  20  34   4      436.97      188.66    631.81 o 
 -17  35   4       84.21     -393.71    642.15 o 
 -15  35   4      390.20     -344.00    642.21 o 
 -13  35   4        1.38        2.59    584.81 o 
 -11  35   4        2.49     -175.79    566.63 o 
  -9  35   4       16.86       85.00    549.32 o 
  -7  35   4      126.60      -27.39    548.19 o 
  -5  35   4      248.91     1233.51    601.81 o 
  -3  35   4     3851.13     4062.19    773.14 o 
  -1  35   4       27.53        5.02    519.34 o 
   1  35   4      606.59       22.97    572.21 o 
   3  35   4      838.57     1072.64    832.96 o 
   5  35   4      522.95      332.23    564.51 o 
   7  35   4     4619.77     3817.58    758.38 o 
   9  35   4     1488.59     1818.28    660.38 o 
  11  35   4      747.52      448.71    630.73 o 
  13  35   4      776.53      815.10    638.77 o 
  15  35   4     2323.96     2858.58    762.26 o 
  17  35   4       99.59     -114.67    569.39 o 
 -16  36   4       26.49     -322.89    666.48 o 
 -14  36   4       77.07     -190.23    590.49 o 
 -12  36   4        2.11     -330.90    582.60 o 
 -10  36   4        0.02       55.11    574.77 o 
  -8  36   4      244.68     -549.11    533.54 o 
  -6  36   4       26.87     -732.69    536.62 o 
  -4  36   4       12.31      606.38    667.65 o 
  -2  36   4     1791.01      812.61    673.80 o 
   0  36   4      426.75      189.09    547.32 o 
   2  36   4      589.95      379.09    630.43 o 
   4  36   4     2239.26     2551.30    739.44 o 
   6  36   4      193.01      245.07    550.32 o 
   8  36   4      606.64      472.82    633.39 o 
  10  36   4     4058.86     4174.72    811.48 o 
  12  36   4      333.66      -20.45    602.78 o 
  14  36   4     1616.15      260.53    661.25 o 
  16  36   4      560.45      487.11    657.69 o 
 -13  37   4       33.80     -812.93    615.35 o 
 -11  37   4       64.52     -389.73    574.63 o 
  -9  37   4      415.41     -301.78    582.46 o 
  -7  37   4      359.27       69.40    591.33 o 
  -5  37   4        1.55     -505.15    640.92 o 
  -3  37   4      196.36      739.90    683.14 o 
  -1  37   4       77.27      709.06    689.22 o 
   1  37   4     1810.82     2811.06    920.72 o 
   3  37   4      396.28      272.40    647.88 o 
   5  37   4     1902.52     1585.29    619.93 o 
   7  37   4      273.73      568.24    659.07 o 
   9  37   4       61.28     -381.09    604.33 o 
  11  37   4     1080.65      515.36    671.43 o 
  13  37   4     4075.37     4146.12    874.95 o 
 -10  38   4       28.88     -517.17    600.60 o 
  -8  38   4      107.61     -525.03    590.66 o 
  -6  38   4       50.93     -505.42    664.93 o 
  -4  38   4      500.31      850.60    708.30 o 
  -2  38   4       68.78     -552.96    645.16 o 
   0  38   4      301.63     1275.24    862.72 o 
   2  38   4      131.47      681.09    848.54 o 
   4  38   4      914.27      198.01    694.95 o 
   6  38   4      116.94       39.12    620.13 o 
   8  38   4      283.38       63.65    659.84 o 
  10  38   4       28.46     -118.13    665.23 o 
  -5  39   4      229.52       -8.07    692.04 o 
  -3  39   4      833.71     2278.53    808.72 o 
  -1  39   4      308.06      294.97    897.08 o 
   1  39   4       71.36      221.68   1014.53 o 
   3  39   4       62.28     1094.01    898.01 o 
   5  39   4     2272.21     1971.01    920.28 o 
   0   1   5      263.81      142.17    303.96 o 
  -1   2   5       78.45     1847.22    249.07 o 
   1   2   5     1064.70      632.97    200.48 o 
  -2   3   5    14010.08    14451.21    548.83 o 
   0   3   5      536.82      541.72    171.16 o 
   2   3   5    13740.04    14519.30    546.87 o 
  -3   4   5      887.16     1362.26    178.33 o 
  -1   4   5     6662.21     8165.09    368.69 o 
   1   4   5      979.97      998.96    168.46 o 
   3   4   5     8211.45     8247.16    354.75 o 
  -4   5   5     4562.68     4811.69    267.55 o 
  -2   5   5      498.30      984.75    163.91 o 
   0   5   5    13640.31    13358.81    389.47 o 
   2   5   5      416.97      325.24    140.09 o 
   4   5   5    37606.97    39985.76    856.43 o 
  -5   6   5      649.18      633.20    167.71 o 
  -3   6   5     7876.88     6569.90    311.33 o 
  -1   6   5    16830.93    15762.53    548.40 o 
   1   6   5     7692.00     7135.19    279.20 o 
   3   6   5    18752.54    23361.70    952.13 o 
   5   6   5     9622.61     9837.06    573.55 o 
  -6   7   5     3837.46     2181.00    352.34 o 
  -4   7   5     5564.67     4939.93    387.73 o 
  -2   7   5       15.31     -116.49    125.41 o 
   0   7   5      706.27      504.91    118.21 o 
   2   7   5     2625.46     2550.29    352.87 o 
   4   7   5    31511.48    30568.53    743.39 o 
   6   7   5     1872.13     2337.54    235.44 o 
  -7   8   5     6404.21     4883.59    383.57 o 
  -5   8   5    29453.73    26805.23   1002.82 o 
  -3   8   5    16349.40    16330.62    550.70 o 
  -1   8   5     1673.56     1638.99    182.51 o 
   1   8   5     1428.01     1737.23    175.06 o 
   3   8   5     5423.05     4619.43    581.69 o 
   5   8   5    15200.39    15028.51    485.44 o 
   7   8   5     5306.77     4980.39    299.64 o 
  -8   9   5    15670.74    15734.72    514.50 o 
  -6   9   5     5923.96     5860.97    286.82 o 
  -4   9   5    27251.91    28294.03    725.12 o 
  -2   9   5    19653.82    19470.36    555.20 o 
   0   9   5    11284.92    10653.28    359.72 o 
   2   9   5     5426.11     5712.08    239.61 o 
   4   9   5      905.83     1552.22    326.41 o 
   6   9   5     7111.40     7537.04    357.08 o 
   8   9   5     2488.65     2497.26    312.82 o 
  -9  10   5    10000.38     9381.81    350.16 o 
  -7  10   5    22823.70    24805.79    671.68 o 
  -5  10   5      958.62      945.32    186.27 o 
  -3  10   5     6277.06     6175.32    334.64 o 
  -1  10   5     6352.97     4978.62    353.36 o 
   1  10   5     2350.31     2045.59    178.55 o 
   3  10   5    30117.32    25655.10    524.82 o 
   5  10   5    20603.84    20670.00    518.33 o 
   7  10   5       57.93      146.49    168.49 o 
   9  10   5        3.02       77.37    171.66 o 
 -10  11   5    11736.46    12521.52    583.04 o 
  -8  11   5     2689.31     2645.76    315.91 o 
  -6  11   5      154.93     -113.55    160.47 o 
  -4  11   5    16985.56    15331.73    524.95 o 
  -2  11   5    17100.29    17500.53    576.38 o 
   0  11   5      401.23      300.11    143.60 o 
   2  11   5       26.98       64.24    122.77 o 
   4  11   5    15895.63    14759.72    390.41 o 
   6  11   5     9406.03     9829.89    413.61 o 
   8  11   5    15282.34    14286.67    533.74 o 
  10  11   5     1330.99     1509.33    270.67 o 
 -11  12   5    21787.41    22322.43    787.26 o 
  -9  12   5     2032.05     2155.15    299.50 o 
  -7  12   5    22239.52    21775.10    640.38 o 
  -5  12   5     1364.92      787.30    198.49 o 
  -3  12   5     7280.50     7714.04    392.28 o 
  -1  12   5     1324.99     1054.43    219.15 o 
   1  12   5    35632.41    37240.66    801.38 o 
   3  12   5    13623.20    12971.48    556.45 o 
   5  12   5      149.30      206.32    151.00 o 
   7  12   5     7143.54     6357.10    339.55 o 
   9  12   5    38145.13    39497.63   1249.04 o 
  11  12   5     1591.24     1594.82    527.62 o 
 -12  13   5     9179.37     8998.34    534.42 o 
 -10  13   5    11005.63    11735.92    594.29 o 
  -8  13   5      812.01      636.97    252.83 o 
  -6  13   5     2245.81     2813.62    257.80 o 
  -4  13   5    10592.98    11337.33    466.16 o 
  -2  13   5      776.23      825.33    287.73 o 
   0  13   5    21136.26    19821.78    610.34 o 
   2  13   5      518.15      252.50    163.10 o 
   4  13   5     3910.19     4416.61    253.32 o 
   6  13   5     5679.17     4803.15    262.09 o 
   8  13   5      456.19     1239.50    226.39 o 
  10  13   5    10185.47     9870.83    498.79 o 
  12  13   5    12388.60    11135.28    582.09 o 
 -13  14   5     5836.66     6890.33    588.73 o 
 -11  14   5    37992.48    34447.69   1028.43 o 
  -9  14   5     5298.60     4469.11    399.00 o 
  -7  14   5     1467.82     1003.89    190.19 o 
  -5  14   5    12690.79    12087.60    488.53 o 
  -3  14   5    86956.42    86567.30   1804.86 o 
  -1  14   5      173.26      128.39    202.30 o 
   1  14   5    30338.62    29584.92    731.49 o 
   3  14   5    14093.26    12812.75    425.29 o 
   5  14   5    13470.07    14502.55    502.13 o 
   7  14   5       56.05      173.76    161.15 o 
   9  14   5    13171.28    12978.35    462.98 o 
  11  14   5    16876.63    16687.38    653.35 o 
  13  14   5       58.44       51.41    247.20 o 
 -14  15   5    14465.27    14773.00    700.94 o 
 -12  15   5     2649.72     1881.86    382.62 o 
 -10  15   5       12.32     -332.73    233.93 o 
  -8  15   5     1657.65     1214.60    297.03 o 
  -6  15   5    32111.81    31087.13    827.68 o 
  -4  15   5     9326.07     9900.04    463.07 o 
  -2  15   5    68158.08    69242.96   1518.85 o 
   0  15   5      634.44      496.56    185.64 o 
   2  15   5     7436.45     8490.34    468.17 o 
   4  15   5      131.15      312.13    177.21 o 
   6  15   5    14596.77    12966.31    501.90 o 
   8  15   5      219.21      169.45    172.54 o 
  10  15   5     2881.97     3306.92    312.83 o 
  12  15   5      150.35     -149.79    236.79 o 
  14  15   5    26786.10    24730.91    965.89 o 
 -15  16   5     3594.34     4297.03    434.79 o 
 -13  16   5     2561.29     2827.34    377.04 o 
 -11  16   5     1078.20      604.27    283.12 o 
  -9  16   5     5642.27     6273.92    491.25 o 
  -7  16   5    41714.00    38570.36   1115.50 o 
  -5  16   5     5216.79     5691.85    365.53 o 
  -3  16   5    64280.19    65466.46   1458.87 o 
  -1  16   5    15601.89    14856.41    659.48 o 
   1  16   5    28814.40    29384.93    746.52 o 
   3  16   5     1412.42     1511.85    225.68 o 
   5  16   5    70066.55    70446.75   1299.27 o 
   7  16   5    60160.46    56196.50   1091.30 o 
   9  16   5      103.83      459.05    242.82 o 
  11  16   5    12737.90    13068.32    535.85 o 
  13  16   5    35943.89    35152.33   1009.75 o 
  15  16   5    20862.61    20466.42    858.11 o 
 -16  17   5     9939.17     9132.78    612.97 o 
 -14  17   5    27953.15    28050.88    993.50 o 
 -12  17   5     7961.20     7934.12    547.44 o 
 -10  17   5    31074.83    30400.01   1020.25 o 
  -8  17   5     9270.06     8784.36    550.20 o 
  -6  17   5    18778.48    18165.50   1082.18 o 
  -4  17   5      128.82      -99.91    210.74 o 
  -2  17   5   115689.26   115230.91   2148.74 o 
   0  17   5      741.00      370.61    322.11 o 
   2  17   5    27913.88    27137.87    690.92 o 
   4  17   5     3614.84     3387.17    286.70 o 
   6  17   5      295.80      384.96    207.88 o 
   8  17   5     1195.10     1013.24    251.33 o 
  10  17   5    11179.77    11630.12    566.21 o 
  12  17   5     6425.72     7440.04    551.81 o 
  14  17   5       33.03       54.09    274.22 o 
  16  17   5      673.60      762.68    310.13 o 
 -17  18   5    11688.33    13673.61    811.37 o 
 -15  18   5        5.59      175.53    299.83 o 
 -13  18   5    21188.75    19766.20    834.92 o 
 -11  18   5    16133.70    14290.41    886.20 o 
  -9  18   5      131.64     -189.32    240.92 o 
  -7  18   5    14650.20    14578.86    692.37 o 
  -5  18   5    14419.55    12756.02    650.85 o 
  -3  18   5      162.67      280.98    230.44 o 
  -1  18   5    17501.50    16470.98    606.48 o 
   1  18   5    57944.32    59144.77   1262.51 o 
   3  18   5     4352.25     4392.64    384.47 o 
   5  18   5     1998.55     2941.47    318.74 o 
   7  18   5      765.09      440.67    207.85 o 
   9  18   5    45282.75    49331.20   1195.49 o 
  11  18   5    18914.91    17182.50    693.62 o 
  13  18   5     6422.42     6185.30    463.11 o 
  15  18   5    38698.39    40499.72   1035.57 o 
  17  18   5    12508.64    14308.62    864.16 o 
 -18  19   5        7.57     1105.83    420.29 o 
 -16  19   5    46985.70    46858.42   1372.90 o 
 -14  19   5     3147.21     2737.04    403.47 o 
 -12  19   5     8897.92     9077.17    603.15 o 
 -10  19   5    18062.49    18133.34    792.72 o 
  -8  19   5     1629.38     1533.45    338.52 o 
  -6  19   5    22592.00    21345.29    846.28 o 
  -4  19   5    19242.46    18529.61    903.06 o 
  -2  19   5       99.30       -0.59    233.62 o 
   0  19   5     1074.88     1136.78    249.02 o 
   2  19   5    17306.97    16232.12    756.99 o 
   4  19   5     5048.01     5088.40    464.83 o 
   6  19   5    26510.19    26789.54    724.61 o 
   8  19   5     3603.79     2957.10    350.32 o 
  10  19   5      111.90     -191.42    249.03 o 
  12  19   5     5974.85     6025.42    463.53 o 
  14  19   5     7986.90     8662.44    553.83 o 
  16  19   5     5361.29     4383.91    687.77 o 
  18  19   5      930.43     1149.79    359.25 o 
 -19  20   5    20271.71    19322.70    940.62 o 
 -17  20   5     4466.40     5078.66    521.91 o 
 -15  20   5      444.58      168.01    321.06 o 
 -13  20   5      305.50     1244.51    350.94 o 
 -11  20   5    14090.60    13683.63    719.44 o 
  -9  20   5    19854.04    19705.42    842.23 o 
  -7  20   5      165.31       33.84    269.51 o 
  -5  20   5     4018.62     2473.13    586.55 o 
  -3  20   5    12967.56    12410.11    660.77 o 
  -1  20   5    14610.46    14134.48    630.80 o 
   1  20   5     1195.68     1433.33    259.54 o 
   3  20   5    18569.73    18368.77    621.52 o 
   5  20   5    18037.02    16728.86    566.21 o 
   7  20   5     1993.39     1907.62    345.68 o 
   9  20   5     7402.62     7960.30    534.61 o 
  11  20   5     7248.91     6772.89    530.60 o 
  13  20   5     1602.42     1089.75    315.25 o 
  15  20   5     3431.40     3323.12    418.16 o 
  17  20   5    23353.67    24838.92    910.37 o 
  19  20   5    24267.36    24268.68   1127.93 o 
 -20  21   5      141.84      466.35    367.69 o 
 -18  21   5    14883.05    12379.08    846.59 o 
 -16  21   5    10263.14    10529.12    681.15 o 
 -14  21   5       55.95      255.02    335.09 o 
 -12  21   5    22175.12    21623.47   1140.79 o 
 -10  21   5     3992.95     4685.43    477.96 o 
  -8  21   5     3828.91     4328.80    466.37 o 
  -6  21   5     5516.71     5199.88    488.05 o 
  -4  21   5    16760.41    16743.60    868.01 o 
  -2  21   5    18780.63    18362.79    803.71 o 
   0  21   5    16571.08    14875.27    642.12 o 
   2  21   5    11332.92    11874.79    489.32 o 
   4  21   5       30.54      -86.71    212.35 o 
   6  21   5       75.38       -4.06    238.45 o 
   8  21   5     1760.89     1848.38    351.41 o 
  10  21   5     7805.92     8150.34    647.64 o 
  12  21   5     1646.42     1775.39    346.82 o 
  14  21   5     1194.48      185.32    299.85 o 
  16  21   5    14889.58    16653.29    754.40 o 
  18  21   5      133.71     1207.11    631.43 o 
  20  21   5     1331.04     1384.63    401.24 o 
 -21  22   5     4523.91     4211.37    703.27 o 
 -19  22   5       23.65      110.53    693.75 o 
 -17  22   5        5.06     -101.32    359.79 o 
 -15  22   5    13419.06    13462.16    776.44 o 
 -13  22   5    13825.47    14887.63    819.55 o 
 -11  22   5       19.63      148.93    324.46 o 
  -9  22   5     3196.30     2117.36    391.26 o 
  -7  22   5     8162.20     9391.51    632.54 o 
  -5  22   5     8699.20     9661.63    644.56 o 
  -3  22   5     7201.00     7637.14    576.13 o 
  -1  22   5    20964.04    19033.72    826.94 o 
   1  22   5    14462.49    14993.03    701.72 o 
   3  22   5        0.24     -101.56    245.40 o 
   5  22   5    28820.38    31322.07    890.36 o 
   7  22   5    24976.72    25173.73   1003.17 o 
   9  22   5       26.16      238.84    302.51 o 
  11  22   5    11153.11    12045.69    665.36 o 
  13  22   5    16933.09    18344.51    769.90 o 
  15  22   5     1632.61     1517.58    379.97 o 
  17  22   5     3940.61     3684.31    449.08 o 
  19  22   5     3289.10     2836.00    481.41 o 
  21  22   5     3602.06     2988.83    541.58 o 
 -22  23   5      742.53      357.76    461.06 o 
 -20  23   5     2067.72     1593.47    516.37 o 
 -18  23   5    31773.95    32381.43   1424.93 o 
 -16  23   5      438.97      803.86    408.15 o 
 -14  23   5     4913.05     4013.58    518.80 o 
 -12  23   5     7899.66     7071.58    590.19 o 
 -10  23   5     4260.39     3473.92    455.16 o 
  -8  23   5    24293.98    26179.21   1024.88 o 
  -6  23   5     1587.27     1585.24    382.89 o 
  -4  23   5     2461.22     2068.38    400.27 o 
  -2  23   5      382.93      -23.64    362.95 o 
   0  23   5    10008.26    10902.47    667.75 o 
   2  23   5       70.50      236.52    265.71 o 
   4  23   5    19613.02    22262.93    835.89 o 
   6  23   5      910.75     1272.07    318.43 o 
   8  23   5     1624.84     1274.79    343.80 o 
  10  23   5        9.56     -149.65    291.35 o 
  12  23   5      289.68       31.13    329.16 o 
  14  23   5      865.40      634.14    462.32 o 
  16  23   5     2345.33     1276.66    392.13 o 
  18  23   5       89.78     -234.17    353.38 o 
  20  23   5      211.60      -89.86    401.98 o 
  22  23   5       12.96     -334.26    427.40 o 
 -23  24   5     5373.64     5292.01    680.06 o 
 -21  24   5       33.90     1037.82    621.25 o 
 -19  24   5     1414.75      507.49    718.84 o 
 -17  24   5      415.56      393.59    404.12 o 
 -15  24   5      604.12      273.88    381.96 o 
 -13  24   5      832.28      862.62    374.88 o 
 -11  24   5    16773.79    16876.48    860.06 o 
  -9  24   5     6130.00     7262.60    820.20 o 
  -7  24   5    12204.13    13901.42    770.93 o 
  -5  24   5    19376.56    18144.95   1065.89 o 
  -3  24   5     1649.82     1688.57    421.95 o 
  -1  24   5     1052.55      987.31    362.39 o 
   1  24   5    15685.73    16139.42    788.20 o 
   3  24   5    14877.83    13622.72    616.80 o 
   5  24   5     1450.54     1940.13    382.80 o 
   7  24   5    14881.39    14902.35    724.09 o 
   9  24   5    11691.80    13096.68    694.96 o 
  11  24   5      411.03      252.25    428.42 o 
  13  24   5    10133.31    10805.65    679.48 o 
  15  24   5    12639.23    12986.85    750.10 o 
  17  24   5     7436.29     6922.94    589.33 o 
  19  24   5        3.90     -242.17    378.02 o 
  21  24   5     1585.70      893.82    527.66 o 
  23  24   5     1366.52      915.80    507.46 o 
 -24  25   5      581.99      318.50    494.45 o 
 -22  25   5     3245.10     2396.28    568.35 o 
 -20  25   5     5234.63     5914.74    826.46 o 
 -18  25   5      472.93     -162.54    483.77 o 
 -16  25   5     5711.57     6060.23    623.46 o 
 -14  25   5    12716.28    11659.32    802.48 o 
 -12  25   5      176.56     -139.76    359.60 o 
 -10  25   5     2481.99     2250.03    435.23 o 
  -8  25   5    10492.30     9789.54    690.10 o 
  -6  25   5      104.88       96.07    336.91 o 
  -4  25   5    21507.30    24475.85   1003.76 o 
  -2  25   5      882.89      734.65    377.71 o 
   0  25   5     2255.49     1993.03    426.00 o 
   2  25   5     1279.43      939.98    353.73 o 
   4  25   5      215.63     -176.66    311.08 o 
   6  25   5       10.75     -169.75    356.10 o 
   8  25   5     9302.22    10912.66    777.36 o 
  10  25   5     2316.13     1720.51    411.19 o 
  12  25   5      645.83      716.59    357.09 o 
  14  25   5      123.28     -362.94    335.91 o 
  16  25   5      651.48      440.44    376.82 o 
  18  25   5       85.09      206.04    386.62 o 
  20  25   5      165.20     -470.15    413.90 o 
  22  25   5        1.99     -276.98    457.14 o 
  24  25   5      544.69      219.70    492.90 o 
 -25  26   5      744.36      192.43    510.52 o 
 -23  26   5      895.18     1284.68    531.44 o 
 -21  26   5     2390.38     1640.37    525.49 o 
 -19  26   5     1481.01     2397.40    678.63 o 
 -17  26   5     4749.67     3778.82    925.42 o 
 -15  26   5    16528.26    16078.42    891.21 o 
 -13  26   5      165.12       86.94    369.86 o 
 -11  26   5     1637.10     1191.47    428.54 o 
  -9  26   5     2669.35     2651.69    465.25 o 
  -7  26   5     2511.92     1594.20    446.51 o 
  -5  26   5     4845.57     3290.64    498.64 o 
  -3  26   5    16199.64    17893.44    878.22 o 
  -1  26   5     7230.08     7615.94    661.07 o 
   1  26   5       91.11       39.28    353.21 o 
   3  26   5     5865.14     6452.82    582.36 o 
   5  26   5     3862.15     3740.25    510.26 o 
   7  26   5     1187.41     2077.58    470.44 o 
   9  26   5      119.00      328.80    336.37 o 
  11  26   5     3664.08     3334.24    540.50 o 
  13  26   5       78.55     -466.25    330.64 o 
  15  26   5     3785.54     4037.02    515.37 o 
  17  26   5     3401.96     4593.70    596.99 o 
  19  26   5     2787.40     2675.89    537.95 o 
  21  26   5     1522.32      430.93    479.71 o 
  23  26   5      509.41      550.73    483.04 o 
  25  26   5     2361.81     1502.73    575.83 o 
 -26  27   5       16.12     -233.99    547.82 o 
 -24  27   5      548.65      619.24    544.32 o 
 -22  27   5     3481.05     3600.68    631.84 o 
 -20  27   5     1058.19     1936.41    654.21 o 
 -18  27   5     7932.81     7860.84    920.05 o 
 -16  27   5     3447.06     3588.11    713.48 o 
 -14  27   5      213.31     -443.76    387.07 o 
 -12  27   5      130.85      327.78    411.87 o 
 -10  27   5      501.88      407.38    395.51 o 
  -8  27   5      338.62      326.48    484.11 o 
  -6  27   5    11363.56    14155.18    828.81 o 
  -4  27   5     1531.77     1007.08    419.09 o 
  -2  27   5     5697.72     5456.17    578.63 o 
   0  27   5     6111.59     6203.25    595.36 o 
   2  27   5     2144.93     2000.24    512.09 o 
   4  27   5      104.50       76.69    416.93 o 
   6  27   5    18400.21    19461.41    946.51 o 
   8  27   5     4009.85     3898.35    551.04 o 
  10  27   5     3085.49     2324.86    431.36 o 
  12  27   5      655.69       38.77    385.16 o 
  14  27   5      211.24      274.37    396.12 o 
  16  27   5      568.93     1585.52    444.64 o 
  18  27   5     1556.48     1132.18    486.71 o 
  20  27   5      690.85      201.62    465.51 o 
  22  27   5     2201.66     1566.89    551.77 o 
  24  27   5       14.33     -352.41    485.08 o 
  26  27   5        0.67      325.09    598.39 o 
 -27  28   5     1221.80      248.73    630.83 o 
 -25  28   5      207.38      819.80    623.56 o 
 -23  28   5      688.09      627.82    544.51 o 
 -21  28   5     1472.78     1255.70    647.36 o 
 -19  28   5       83.21     -382.88    560.04 o 
 -17  28   5      144.24      206.90    479.98 o 
 -15  28   5      314.84     -103.76    451.01 o 
 -13  28   5    10867.11    12360.53    936.52 o 
 -11  28   5       16.92      290.29    413.31 o 
  -9  28   5     4048.80     4368.04    574.60 o 
  -7  28   5     1202.92     1245.18    544.16 o 
  -5  28   5     5491.13     8094.18    817.85 o 
  -3  28   5      383.63      578.68    395.73 o 
  -1  28   5     7626.36     8823.75    687.95 o 
   1  28   5     7201.87     6031.48    833.26 o 
   3  28   5     2833.41     2426.53    531.95 o 
   5  28   5      132.05     -328.59    478.44 o 
   7  28   5     5336.77     6121.28    619.92 o 
   9  28   5      342.59     -236.82    389.51 o 
  11  28   5      256.96      183.18    424.83 o 
  13  28   5      263.04      323.79    378.44 o 
  15  28   5     5481.86     4949.76    621.92 o 
  17  28   5       99.50      515.02    465.54 o 
  19  28   5     6311.19     5654.75    668.27 o 
  21  28   5     2198.93     1232.82    535.39 o 
  23  28   5      409.20       75.39    510.84 o 
  25  28   5       22.94      -13.42    575.68 o 
  27  28   5     2092.65     2121.34    706.79 o 
 -24  29   5     2270.37     2119.41    677.70 o 
 -22  29   5       21.43     -808.91    543.66 o 
 -20  29   5     1549.07      733.52    746.58 o 
 -18  29   5     5576.68     6715.92    888.16 o 
 -16  29   5      122.70      886.27    525.32 o 
 -14  29   5     2486.66     2178.53    587.38 o 
 -12  29   5     1764.16     1237.15    604.11 o 
 -10  29   5     4388.96     3200.54    535.49 o 
  -8  29   5     1760.71      502.31    430.27 o 
  -6  29   5     1958.12     1993.27    572.23 o 
  -4  29   5       84.58       85.66    407.64 o 
  -2  29   5    11074.01    10484.93    988.00 o 
   0  29   5      132.98     -593.58    395.72 o 
   2  29   5       32.42     -473.49    430.08 o 
   4  29   5     1976.07     1519.32    532.45 o 
   6  29   5      222.74      843.89    499.31 o 
   8  29   5      635.25     1128.98    468.30 o 
  10  29   5       23.48      142.80    393.58 o 
  12  29   5      956.07        3.90    418.20 o 
  14  29   5       90.84      246.61    414.04 o 
  16  29   5      132.04      -93.21    451.86 o 
  18  29   5      268.96       15.91    536.99 o 
  20  29   5       54.14     -425.14    468.52 o 
  22  29   5      393.11     -400.31    477.87 o 
  24  29   5      277.39     -407.34    471.36 o 
 -23  30   5      626.95      118.80    597.92 o 
 -21  30   5        4.03     -356.59    586.34 o 
 -19  30   5     4529.41     6899.39    909.75 o 
 -17  30   5     4234.23     3400.45    778.95 o 
 -15  30   5      655.91      999.47    557.18 o 
 -13  30   5      960.94     -503.61    462.64 o 
 -11  30   5     3842.48     3752.28    639.76 o 
  -9  30   5      553.41      909.79    469.06 o 
  -7  30   5     4237.38     3705.95    577.19 o 
  -5  30   5     1501.87     2372.06    507.39 o 
  -3  30   5     2397.57      817.01    507.72 o 
  -1  30   5      901.44      369.44    460.74 o 
   1  30   5     1949.91     2136.13    761.14 o 
   3  30   5    18034.67    21076.33   1299.99 o 
   5  30   5     6225.39     6238.33    739.65 o 
   7  30   5      759.14      328.07    477.01 o 
   9  30   5      503.82      244.60    433.67 o 
  11  30   5     3325.43     3690.08    581.11 o 
  13  30   5      314.37      218.24    451.58 o 
  15  30   5     6116.81     7261.61    722.92 o 
  17  30   5     4928.31     4921.26    650.31 o 
  19  30   5     1096.60     1490.28    547.28 o 
  21  30   5      380.07      534.76    522.20 o 
  23  30   5     4328.37     3856.12    695.36 o 
 -22  31   5      552.06      221.14    652.20 o 
 -20  31   5     8114.32     7634.29   1412.71 o 
 -18  31   5     1423.06      686.24    616.74 o 
 -16  31   5     2040.93     2512.67    641.44 o 
 -14  31   5     3698.33     3828.32    903.76 o 
 -12  31   5       17.49     -273.25    474.99 o 
 -10  31   5     2847.56     3558.88    649.69 o 
  -8  31   5     8751.82     9942.95   1104.89 o 
  -6  31   5     3223.12     2296.42    512.93 o 
  -4  31   5     1337.24     1885.61    522.97 o 
  -2  31   5     2132.56     1473.28    543.42 o 
   0  31   5     1057.04      814.06    500.93 o 
   2  31   5     4078.29     4046.94    745.79 o 
   4  31   5     2097.10      583.15    524.86 o 
   6  31   5     4323.23     4148.97    698.64 o 
   8  31   5      255.71     -519.49    534.76 o 
  10  31   5      984.42      849.37    555.70 o 
  12  31   5      863.29      894.81    485.70 o 
  14  31   5      597.34      118.20    735.97 o 
  16  31   5      185.58       44.38    486.94 o 
  18  31   5      115.17      102.56    482.74 o 
  20  31   5     1020.47      843.40    551.03 o 
  22  31   5       23.60     -442.46    517.17 o 
 -21  32   5      901.20     -183.49    667.29 o 
 -19  32   5      145.71     -815.18    543.46 o 
 -17  32   5      120.67      102.52    641.75 o 
 -15  32   5     6545.36     7074.40    963.11 o 
 -13  32   5     3078.89     2277.25    637.57 o 
 -11  32   5     4786.87     3079.25    657.29 o 
  -9  32   5    14076.11    14351.59   1044.53 o 
  -7  32   5     6139.60     6036.30    683.80 o 
  -5  32   5      261.83      413.10    464.84 o 
  -3  32   5     9334.70     9028.77   1043.36 o 
  -1  32   5    11608.81    10726.11    942.36 o 
   1  32   5     3179.91     1952.56    667.64 o 
   3  32   5    15049.62    16024.83   1292.09 o 
   5  32   5    10048.30    13918.76   1021.23 o 
   7  32   5     3288.49     3881.17    733.19 o 
   9  32   5     1423.43     2220.40    753.33 o 
  11  32   5     8326.63     8876.12    882.40 o 
  13  32   5      458.33     1222.69    556.83 o 
  15  32   5       43.21     -242.96    519.72 o 
  17  32   5     1175.76     1289.36    612.47 o 
  19  32   5     2613.50     2751.95    624.11 o 
  21  32   5      415.20      295.82    539.81 o 
 -20  33   5      568.01     -220.49    660.90 o 
 -18  33   5        0.67       59.91    639.27 o 
 -16  33   5     4305.28     4929.17    789.43 o 
 -14  33   5     2995.66     1976.26    742.20 o 
 -12  33   5     2073.26     1538.24    586.46 o 
 -10  33   5     7105.24     6377.85    802.56 o 
  -8  33   5       29.60     -523.59    508.96 o 
  -6  33   5      862.99      -23.00    476.02 o 
  -4  33   5    10032.98    10886.23    829.43 o 
  -2  33   5       57.36      643.52    541.02 o 
   0  33   5     3052.96     3113.91    739.95 o 
   2  33   5        6.02     -689.52    548.87 o 
   4  33   5      124.42     -658.92    544.67 o 
   6  33   5     2543.51     3064.09    648.11 o 
   8  33   5      522.45      417.41    559.26 o 
  10  33   5     2354.97     2108.02    621.21 o 
  12  33   5       66.20      -47.35    596.17 o 
  14  33   5      345.79      -69.97    546.73 o 
  16  33   5      231.76      119.26    564.44 o 
  18  33   5      118.35     -125.43    562.76 o 
  20  33   5      219.21      757.71    586.79 o 
 -17  34   5        2.05      271.80    679.38 o 
 -15  34   5     5963.47     6114.06    920.42 o 
 -13  34   5     3042.58     2528.33    674.20 o 
 -11  34   5      885.44      900.97    617.59 o 
  -9  34   5      264.36      408.06    582.26 o 
  -7  34   5     4657.72     3741.61    713.94 o 
  -5  34   5     3305.33     2561.84    814.49 o 
  -3  34   5      990.15      507.15    589.19 o 
  -1  34   5     1404.47     1022.82    573.82 o 
   1  34   5     7720.22     9256.22   1126.13 o 
   3  34   5     3378.87     1422.11    805.32 o 
   5  34   5     1720.11      611.60    562.24 o 
   7  34   5     4693.09     4733.11    756.35 o 
   9  34   5      321.76      230.59    554.44 o 
  11  34   5      261.68      183.11    663.39 o 
  13  34   5     2471.97     3148.86    783.58 o 
  15  34   5     2282.87     1871.21    785.52 o 
  17  34   5      191.41     -239.07    589.08 o 
 -16  35   5      163.51     -355.06    678.55 o 
 -14  35   5        4.65       48.87    589.39 o 
 -12  35   5     2977.44     3145.06    709.44 o 
 -10  35   5     1543.14      463.57    590.97 o 
  -8  35   5     2550.11     2028.42    659.93 o 
  -6  35   5     2690.17     1687.03    629.44 o 
  -4  35   5       75.59      288.72    627.02 o 
  -2  35   5      160.38     -436.27    529.03 o 
   0  35   5     5374.61     5927.98    881.37 o 
   2  35   5      150.11      265.86    624.01 o 
   4  35   5     7639.79     7089.80    957.87 o 
   6  35   5      307.72      106.64    625.45 o 
   8  35   5      119.89     1219.31    609.62 o 
  10  35   5       31.02      -18.95    663.40 o 
  12  35   5      373.71       91.40    663.99 o 
  14  35   5      214.97       85.66    641.72 o 
  16  35   5        0.40     -757.17    618.13 o 
 -13  36   5     2819.25     3297.13    763.81 o 
 -11  36   5     8191.11     8707.54    952.23 o 
  -9  36   5      212.12     -653.52    555.29 o 
  -7  36   5      348.38      -68.12    582.99 o 
  -5  36   5     1700.20     1671.94    739.35 o 
  -3  36   5     6254.97     5176.19   1775.75 o 
  -1  36   5       42.96     -703.92    548.82 o 
   1  36   5     4741.41     5118.18   1279.87 o 
   3  36   5     4370.17     3875.85    866.48 o 
   5  36   5      769.18       80.12    675.85 o 
   7  36   5        1.27     -464.78    553.66 o 
   9  36   5     1997.01     3241.81    935.35 o 
  11  36   5      911.18     1573.15    750.79 o 
  13  36   5        0.14      239.73    653.52 o 
 -12  37   5      574.78     1611.83    684.10 o 
 -10  37   5      246.32     -227.31    626.29 o 
  -8  37   5     1569.42      965.37    665.48 o 
  -6  37   5     1269.40     1954.79    772.87 o 
  -4  37   5      874.29     1163.02    731.45 o 
  -2  37   5     1675.60     2868.82    955.55 o 
   0  37   5        4.64     -250.09    657.25 o 
   2  37   5        4.82     -129.95    656.54 o 
   4  37   5     1646.18     1642.95    755.08 o 
   6  37   5      286.57     -523.24    666.61 o 
   8  37   5      848.74     1013.05    716.85 o 
  10  37   5       14.39     -284.48    936.43 o 
  12  37   5       49.11      220.24    685.83 o 
  -7  38   5     1535.38     2816.97    828.33 o 
  -5  38   5      619.93     1328.21    758.30 o 
  -3  38   5     2122.14     1625.24    920.63 o 
  -1  38   5      529.27      -42.95    844.34 o 
   1  38   5      505.43     1403.11    910.72 o 
   3  38   5      352.38     -446.18    670.45 o 
   5  38   5     4638.33     6754.25    994.01 o 
   7  38   5      315.77      435.17    739.11 o 
   1   1   6     6110.71     6801.76    577.30 o 
   0   2   6   378846.78   374102.31   7976.62 o 
   2   2   6   456500.31   462535.59   9798.75 o 
  -1   3   6    44948.38    49585.73   1312.08 o 
   1   3   6    19050.18    24154.60   1055.62 o 
   3   3   6     7757.58     9340.07    633.25 o 
  -2   4   6    14297.49    13442.05    563.44 o 
   0   4   6      293.76       31.91    196.01 o 
   2   4   6   151195.89   152235.20   3109.31 o 
   4   4   6   266865.81   252375.00   4674.48 o 
  -3   5   6    17800.49    21003.80    910.47 o 
  -1   5   6    14657.39    16043.00    621.40 o 
   1   5   6      252.35      728.67    234.76 o 
   3   5   6    15327.46    15391.72   1037.98 o 
   5   5   6      133.90      456.89    208.70 o 
  -4   6   6   120659.77   122867.41   2254.44 o 
  -2   6   6    12165.34    11123.20    448.38 o 
   0   6   6   538074.38   518803.50   9280.66 o 
   2   6   6       87.49      576.31    261.47 o 
   4   6   6    15928.58    16878.62    561.45 o 
   6   6   6      765.17      493.46    231.08 o 
  -5   7   6      445.22      462.92    193.41 o 
  -3   7   6      223.43     -126.33    161.99 o 
  -1   7   6     6376.43     7181.62    342.21 o 
   1   7   6     3238.58     2523.89    322.97 o 
   3   7   6       31.26     1451.22    304.42 o 
   5   7   6       56.35      134.93    200.07 o 
   7   7   6    12808.12    11582.89    575.16 o 
  -6   8   6    23209.95    19686.33    621.60 o 
  -4   8   6    68203.05    61320.73   1284.62 o 
  -2   8   6     1228.62     1142.29    212.97 o 
   0   8   6    62521.04    56830.62    997.56 o 
   2   8   6    19584.79    18641.58    527.99 o 
   4   8   6   227852.95   207465.83   3609.81 o 
   6   8   6     7525.07     7443.67    644.52 o 
   8   8   6    72547.27    73499.84   2060.95 o 
  -7   9   6     1221.18      872.70    364.96 o 
  -5   9   6     7179.39    10593.99    617.22 o 
  -3   9   6    59097.34    55488.23   1129.57 o 
  -1   9   6    60578.24    61851.68   1066.14 o 
   1   9   6     6255.91     7107.50    295.20 o 
   3   9   6    71040.86    71607.16   4090.89 o 
   5   9   6     1176.37     1541.47    229.03 o 
   7   9   6     7757.51     8555.31    489.59 o 
   9   9   6     1181.88      965.40    227.17 o 
  -8  10   6      775.07     1340.75    203.12 o 
  -6  10   6    22806.09    24278.93    644.46 o 
  -4  10   6     7094.34     7095.62    360.34 o 
  -2  10   6   262266.44   253279.39   4128.88 o 
   0  10   6   113897.87   110649.34   1835.84 o 
   2  10   6   172276.73   160974.69   2569.61 o 
   4  10   6     3752.28     3628.18    252.16 o 
   6  10   6     5241.09     5690.53    296.82 o 
   8  10   6    10759.47    10456.54    460.32 o 
  10  10   6    44807.83    46358.30   1096.57 o 
  -9  11   6    11799.92    12196.96    639.58 o 
  -7  11   6    16878.03    16530.99    575.71 o 
  -5  11   6     5910.19     4743.45    335.48 o 
  -3  11   6     6457.81     9394.85    449.54 o 
  -1  11   6    15449.65    15471.26    745.50 o 
   1  11   6    12145.46    12621.99    408.49 o 
   3  11   6       41.26      511.64    180.45 o 
   5  11   6     9755.57    10291.27    387.96 o 
   7  11   6     6651.75     7238.09    378.00 o 
   9  11   6    10126.67    11951.28    495.04 o 
  11  11   6     2639.17     2538.91    428.59 o 
 -10  12   6    19646.62    19569.86   1250.16 o 
  -8  12   6     6883.86     4981.44    390.94 o 
  -6  12   6    46314.13    48633.05   1145.24 o 
  -4  12   6      810.93      949.56    232.82 o 
  -2  12   6     7101.16     7137.11    402.55 o 
   0  12   6    61885.13    61295.73   1128.04 o 
   2  12   6   193633.22   188903.03   2990.65 o 
   4  12   6     6645.28     6150.77    300.36 o 
   6  12   6    67496.39    66298.55   1258.60 o 
   8  12   6        5.42     -282.88    188.70 o 
  10  12   6    14522.42    14952.96    650.70 o 
  12  12   6    14443.06    13485.22    651.49 o 
 -11  13   6     1282.92     1230.32    318.87 o 
  -9  13   6    12665.68    14553.69    670.98 o 
  -7  13   6     8720.56     9572.24    577.16 o 
  -5  13   6     8059.12     9522.70    676.85 o 
  -3  13   6    11460.11    12580.13    571.21 o 
  -1  13   6     7266.09     7417.29    371.80 o 
   1  13   6     4613.92     4393.15    269.87 o 
   3  13   6    20654.67    22586.05    575.08 o 
   5  13   6     9488.48    11479.54    392.09 o 
   7  13   6    18337.50    17509.78    500.44 o 
   9  13   6     3829.12     4793.10    338.16 o 
  11  13   6     1934.91     1711.11    320.99 o 
  13  13   6    20587.62    21647.64    836.80 o 
 -12  14   6    21168.39    21546.19   1100.94 o 
 -10  14   6    57900.39    56687.07   1476.79 o 
  -8  14   6       69.43     -291.97    246.76 o 
  -6  14   6     1571.47      652.70    225.93 o 
  -4  14   6   101469.63    99558.41   2058.07 o 
  -2  14   6    62508.27    65095.88   1463.57 o 
   0  14   6    75849.16    76638.29   1522.61 o 
   2  14   6    26465.27    28323.05    713.47 o 
   4  14   6     1560.67     1988.82    215.42 o 
   6  14   6    25879.50    25763.63    651.39 o 
   8  14   6      262.41      382.96    315.97 o 
  10  14   6    42861.50    43517.43   1130.55 o 
  12  14   6     2699.43     2392.94    359.39 o 
  14  14   6     5004.63     4225.88    553.51 o 
 -13  15   6       47.68       61.65    285.44 o 
 -11  15   6    23243.93    21076.14    962.97 o 
  -9  15   6     9425.10     8810.54    793.54 o 
  -7  15   6      750.19      779.88    295.76 o 
  -5  15   6     3980.39     3780.77    334.73 o 
  -3  15   6    39699.51    41025.29   1046.62 o 
  -1  15   6    34941.15    36441.26    864.78 o 
   1  15   6     4498.25     6283.28    354.40 o 
   3  15   6    18548.73    21109.05    584.04 o 
   5  15   6      179.61      115.39    174.90 o 
   7  15   6     4766.69     4812.07    324.04 o 
   9  15   6    17876.47    18303.82    637.82 o 
  11  15   6    34133.33    37028.39   1040.84 o 
  13  15   6      138.66      464.07    282.97 o 
  15  15   6      814.13      958.87    324.98 o 
 -14  16   6    29823.71    28403.59   1007.56 o 
 -12  16   6    15608.45    16599.95    768.47 o 
 -10  16   6     2524.02     3274.58    411.49 o 
  -8  16   6   106664.27   105811.42   2421.40 o 
  -6  16   6     8123.61     8416.59    549.76 o 
  -4  16   6     4447.28     4170.44    414.22 o 
  -2  16   6     9479.57    10472.98    509.24 o 
   0  16   6    58602.82    56282.96   1207.69 o 
   2  16   6    18526.29    16594.68    563.94 o 
   4  16   6    98145.10    95084.93   1679.58 o 
   6  16   6    10484.94    11725.79    447.15 o 
   8  16   6     5425.57     5183.02    373.37 o 
  10  16   6     4231.62     3801.21    333.83 o 
  12  16   6     5115.55     4426.75    489.26 o 
  14  16   6    41628.27    41488.70   1157.92 o 
  16  16   6     8590.64     8656.15    603.95 o 
 -15  17   6      267.65      259.88    320.22 o 
 -13  17   6       13.79     -185.72    300.01 o 
 -11  17   6       47.98      -48.96    273.04 o 
  -9  17   6      568.44      422.92    303.82 o 
  -7  17   6     2013.95     2438.81    376.04 o 
  -5  17   6    12800.16    11897.11    641.30 o 
  -3  17   6      139.47      401.25    247.35 o 
  -1  17   6     7043.45     7431.87    454.47 o 
   1  17   6     2408.79     3103.54    355.75 o 
   3  17   6    20283.18    21210.53    634.70 o 
   5  17   6       31.71       87.95    196.40 o 
   7  17   6     1954.22     1715.26    299.09 o 
   9  17   6     1967.95     1867.24    322.37 o 
  11  17   6     2314.24     2132.61    311.55 o 
  13  17   6      382.77     -232.35    341.39 o 
  15  17   6     1399.30     1118.09    340.54 o 
  17  17   6     4200.26     4867.33    505.88 o 
 -16  18   6       29.98      633.16    428.28 o 
 -14  18   6     6172.51     6123.99    525.96 o 
 -12  18   6     9617.54    11112.50    662.41 o 
 -10  18   6      449.62      247.21    281.17 o 
  -8  18   6     4649.64     5332.25    484.61 o 
  -6  18   6    14844.59    15042.68   1188.36 o 
  -4  18   6    70204.38    72667.14   1813.54 o 
  -2  18   6    25964.16    25757.06    822.72 o 
   0  18   6    54601.50    56161.81   1353.94 o 
   2  18   6      437.03      861.60    275.79 o 
   4  18   6    33141.23    34404.09    833.49 o 
   6  18   6       14.93      523.43    249.92 o 
   8  18   6    46051.82    43878.26   1122.40 o 
  10  18   6      703.47      386.36    273.74 o 
  12  18   6     7170.85     6615.84    528.09 o 
  14  18   6    15163.83    15155.20    624.82 o 
  16  18   6     1896.77     1607.04    387.17 o 
  18  18   6    10437.23     9972.48    654.47 o 
 -17  19   6       67.28     -125.39    344.27 o 
 -15  19   6        6.35     -373.92    339.27 o 
 -13  19   6     2635.97     3716.38    444.61 o 
 -11  19   6       12.00     -416.98    277.98 o 
  -9  19   6      328.25     -163.95    281.34 o 
  -7  19   6     3888.04     3322.50    418.73 o 
  -5  19   6      874.28      592.72    312.01 o 
  -3  19   6      239.33     -153.26    410.04 o 
  -1  19   6     4941.92     4794.43    411.95 o 
   1  19   6       85.21     -146.70    265.15 o 
   3  19   6       12.56     -295.69    206.33 o 
   5  19   6      560.01      351.40    228.67 o 
   7  19   6     2779.36     2192.89    459.58 o 
   9  19   6    10060.21     9671.64    555.50 o 
  11  19   6      603.09      447.11    297.48 o 
  13  19   6      712.85      944.22    333.72 o 
  15  19   6     9732.01     9175.34    605.12 o 
  17  19   6     1053.35      928.92    383.94 o 
  19  19   6     1286.43     1317.27    555.41 o 
 -18  20   6     9043.68     7930.34    645.83 o 
 -16  20   6     1329.74     1591.46    414.11 o 
 -14  20   6    13672.34    14110.62    782.98 o 
 -12  20   6      193.92      165.80    316.86 o 
 -10  20   6    28209.17    27565.88   1023.48 o 
  -8  20   6       21.52        6.95    285.02 o 
  -6  20   6     4353.58     4718.18    479.59 o 
  -4  20   6     1950.86     1707.59    395.88 o 
  -2  20   6    11092.82     9376.72    764.94 o 
   0  20   6    35732.50    33840.16    992.80 o 
   2  20   6    24446.86    23107.49    967.12 o 
   4  20   6     7681.73     7137.41    408.32 o 
   6  20   6    13761.94    16283.23    709.02 o 
   8  20   6      507.84      484.09    289.31 o 
  10  20   6     6211.09     6780.49    646.65 o 
  12  20   6    12366.72    12568.90    775.71 o 
  14  20   6     2135.74     2095.02    391.18 o 
  16  20   6     3837.07     4019.31    678.30 o 
  18  20   6    11077.71    12130.40    711.90 o 
  20  20   6     1485.55      980.47    415.54 o 
 -19  21   6     4224.01     4878.09    630.53 o 
 -17  21   6     3156.54     3571.61    503.66 o 
 -15  21   6      437.02      351.61    353.63 o 
 -13  21   6       86.30      105.18    320.13 o 
 -11  21   6      870.95      265.69    337.16 o 
  -9  21   6     3496.00     3377.00    440.98 o 
  -7  21   6      126.68        5.49    306.21 o 
  -5  21   6      997.42      594.07    333.30 o 
  -3  21   6     2279.09     2112.21    373.75 o 
  -1  21   6        0.07     -312.70    278.45 o 
   1  21   6       82.17      468.72    290.43 o 
   3  21   6      411.05      237.89    265.44 o 
   5  21   6       26.39     -313.24    261.79 o 
   7  21   6     1128.89      894.97    317.38 o 
   9  21   6     1097.23      661.94    323.81 o 
  11  21   6        0.25     -292.93    281.88 o 
  13  21   6      102.05       45.96    301.48 o 
  15  21   6     5079.46     4983.20    486.01 o 
  17  21   6      699.68      710.10    374.77 o 
  19  21   6       15.19     -506.18    345.39 o 
  21  21   6      830.97      750.10    410.63 o 
 -20  22   6     4916.73     4515.66    609.33 o 
 -18  22   6      264.19       70.89    406.47 o 
 -16  22   6     7937.68     7312.66    634.23 o 
 -14  22   6     8269.61     6586.05    587.96 o 
 -12  22   6      104.63       -9.26    343.61 o 
 -10  22   6      582.96      354.20    341.26 o 
  -8  22   6      128.45      278.59    334.09 o 
  -6  22   6    22067.25    21572.21    917.33 o 
  -4  22   6      361.02     -497.20    331.47 o 
  -2  22   6    29732.12    29777.21   1071.28 o 
   0  22   6     1543.25     1968.25    400.96 o 
   2  22   6      607.79      428.28    305.92 o 
   4  22   6     4419.15     4340.66    490.97 o 
   6  22   6    19470.05    20139.16    805.50 o 
   8  22   6     7288.82     8292.27    567.62 o 
  10  22   6     9636.98    10424.73    639.48 o 
  12  22   6       25.78      141.50    303.02 o 
  14  22   6      714.66      992.07    362.96 o 
  16  22   6    10214.46    10480.62    663.80 o 
  18  22   6     1243.49     1067.79    398.54 o 
  20  22   6     6016.00     4982.85    699.50 o 
  22  22   6     5011.83     3889.25    664.36 o 
 -21  23   6      653.31     1225.06    511.39 o 
 -19  23   6     2794.99     2370.63    789.77 o 
 -17  23   6     1484.85     1580.74    448.81 o 
 -15  23   6      260.54      278.91    378.30 o 
 -13  23   6     1432.52     1591.48    423.89 o 
 -11  23   6     6944.63     6886.22    603.65 o 
  -9  23   6     1988.77      923.04    362.28 o 
  -7  23   6      510.68       56.66    326.99 o 
  -5  23   6       40.17       15.24    324.25 o 
  -3  23   6      708.64      918.47    373.09 o 
  -1  23   6     1986.13     1240.00    378.38 o 
   1  23   6     1022.02     1509.35    438.39 o 
   3  23   6      877.73      452.50    320.14 o 
   5  23   6      130.05      -74.77    350.34 o 
   7  23   6     1618.32     1231.85    570.57 o 
   9  23   6      204.84      -71.08    312.43 o 
  11  23   6     5482.71     5023.57    808.40 o 
  13  23   6       68.52       52.82    338.34 o 
  15  23   6       53.88      -23.70    342.20 o 
  17  23   6     2739.41     2476.77    436.92 o 
  19  23   6     1096.65     1978.40    454.99 o 
  21  23   6       29.21      181.15    435.91 o 
  23  23   6      106.42      160.96    475.77 o 
 -22  24   6      375.37      -97.57    472.91 o 
 -20  24   6      883.03     -725.71    483.81 o 
 -18  24   6     4027.08     4794.59    579.51 o 
 -16  24   6     1485.57     1577.81    458.07 o 
 -14  24   6      119.56     -346.43    368.34 o 
 -12  24   6     8117.70     8752.70    711.19 o 
 -10  24   6     1533.66     1843.89    415.89 o 
  -8  24   6      137.53     -261.70    337.41 o 
  -6  24   6     1623.11     1165.69    398.62 o 
  -4  24   6      278.76      180.50    354.71 o 
  -2  24   6    16184.04    15410.34    815.24 o 
   0  24   6     1056.00      600.26    385.55 o 
   2  24   6    16261.59    15651.74   1222.78 o 
   4  24   6    10397.73     9310.01    680.12 o 
   6  24   6     2284.32     2592.86    476.77 o 
   8  24   6    15677.58    16504.21   1331.22 o 
  10  24   6       59.59     -385.05    323.76 o 
  12  24   6       18.18     -421.09    325.55 o 
  14  24   6    11242.08    11776.59    842.67 o 
  16  24   6     4572.25     5927.08    553.30 o 
  18  24   6       46.96       29.04    370.47 o 
  20  24   6     8990.92     9001.69    680.16 o 
  22  24   6       42.60     -367.81    465.99 o 
  24  24   6      279.61      776.29    511.71 o 
 -23  25   6      196.25      -11.84    510.86 o 
 -21  25   6      375.50      133.64    509.48 o 
 -19  25   6       86.44      -94.99    552.14 o 
 -17  25   6      238.40      145.74    415.79 o 
 -15  25   6       65.36      -73.58    388.35 o 
 -13  25   6     2320.65     1790.37    506.91 o 
 -11  25   6      811.35      926.10    405.70 o 
  -9  25   6     7408.12     6696.49    630.60 o 
  -7  25   6     2244.57     1547.96    431.62 o 
  -5  25   6     4172.90     2465.87    686.55 o 
  -3  25   6     1016.81     1679.46    433.20 o 
  -1  25   6        1.22      181.94    366.77 o 
   1  25   6        7.92       89.92    371.45 o 
   3  25   6      800.95      176.36    702.85 o 
   5  25   6      252.08     -255.76    366.86 o 
   7  25   6     6448.42     8474.58    963.10 o 
   9  25   6     9403.32     8511.53    705.42 o 
  11  25   6     1515.32      439.82    378.34 o 
  13  25   6      276.33     -211.52    355.78 o 
  15  25   6      427.51      346.96    365.98 o 
  17  25   6      731.85      956.09    438.91 o 
  19  25   6     1176.78     1561.39    452.09 o 
  21  25   6      895.89      738.36    518.51 o 
  23  25   6      661.07      107.68    487.81 o 
  25  25   6      771.13      311.15    545.71 o 
 -24  26   6       33.35     -512.42    496.73 o 
 -22  26   6     1138.27      699.79    554.80 o 
 -20  26   6      109.28      488.83    572.52 o 
 -18  26   6      575.30     -108.02    474.08 o 
 -16  26   6     2006.26     2077.45    529.10 o 
 -14  26   6      987.62      870.91    451.21 o 
 -12  26   6       44.86       -5.92    386.63 o 
 -10  26   6      838.14      230.14    390.66 o 
  -8  26   6      163.07      958.30    415.61 o 
  -6  26   6     8206.07     6988.75    973.69 o 
  -4  26   6    12512.43    10900.48    743.01 o 
  -2  26   6      353.72      129.07    371.96 o 
   0  26   6     1020.18      881.82    403.05 o 
   2  26   6    12168.80    10937.58    971.94 o 
   4  26   6      117.51     -139.23    448.36 o 
   6  26   6     6031.17     6544.33    721.87 o 
   8  26   6     2749.93     2499.50    502.19 o 
  10  26   6       66.10     -202.16    376.63 o 
  12  26   6    12336.58    14046.35    784.24 o 
  14  26   6     2084.51     1430.93    434.24 o 
  16  26   6     1927.91     1852.09    491.25 o 
  18  26   6     2839.38     2148.68    501.96 o 
  20  26   6      690.25      307.06    497.51 o 
  22  26   6     1239.99     1270.87    561.86 o 
  24  26   6     2328.86     3076.25    657.05 o 
  26  26   6      280.91     -127.26    526.51 o 
 -25  27   6       12.81      190.15    534.54 o 
 -23  27   6       18.70     -753.97    504.79 o 
 -21  27   6      139.78      684.51    597.29 o 
 -19  27   6      319.88      482.83    601.16 o 
 -17  27   6      552.48     -198.04    479.11 o 
 -15  27   6       30.09      -43.11    409.55 o 
 -13  27   6      163.54      524.16    413.72 o 
 -11  27   6      817.46      329.36    415.02 o 
  -9  27   6    10840.00     9830.17    731.86 o 
  -7  27   6     3113.86     3365.09    735.25 o 
  -5  27   6      812.86      965.91    524.32 o 
  -3  27   6     1350.95     2768.26    497.78 o 
  -1  27   6      653.51      607.51    412.07 o 
   1  27   6     1310.39      582.71    455.16 o 
   3  27   6     3235.38     2338.36    664.52 o 
   5  27   6    10696.99    11689.10    895.60 o 
   7  27   6     4041.10     4308.76    663.13 o 
   9  27   6     2153.55     1768.31    644.37 o 
  11  27   6        1.25     -112.62    425.39 o 
  13  27   6      238.42      675.92    417.42 o 
  15  27   6      115.27     -188.41    392.23 o 
  17  27   6     1069.86      273.37    430.17 o 
  19  27   6      301.56      206.32    469.85 o 
  21  27   6      545.57      710.47    517.71 o 
  23  27   6       85.00     -489.54    483.33 o 
  25  27   6       67.44      152.53    547.77 o 
 -24  28   6      302.55     -249.22    520.75 o 
 -22  28   6       34.79      658.10    546.14 o 
 -20  28   6      246.26     1431.79    643.84 o 
 -18  28   6       21.85      -89.82    481.99 o 
 -16  28   6      676.44      610.39    508.93 o 
 -14  28   6      594.33      475.51    440.45 o 
 -12  28   6     2893.95     2470.07    532.26 o 
 -10  28   6      548.41       31.14    409.35 o 
  -8  28   6      968.56     1050.39    464.28 o 
  -6  28   6     2606.80     1377.60    464.32 o 
  -4  28   6     1299.61      980.20    413.46 o 
  -2  28   6       28.13     -528.65    421.93 o 
   0  28   6    10071.46     8599.00    780.84 o 
   2  28   6        2.30      -37.80    614.33 o 
   4  28   6     2353.69     3169.90    710.30 o 
   6  28   6     5228.14     3614.17    757.28 o 
   8  28   6     2368.82     3877.77    932.83 o 
  10  28   6     4234.10     4369.16    711.92 o 
  12  28   6     1636.29     1251.00    500.45 o 
  14  28   6      694.75     -364.35    440.28 o 
  16  28   6     6002.25     6307.90    654.08 o 
  18  28   6     5049.27     4522.97    645.56 o 
  20  28   6     3747.51     5158.73    686.98 o 
  22  28   6     2025.69     2003.96    624.00 o 
  24  28   6       58.37      167.74    720.39 o 
 -23  29   6      142.93      449.50    568.73 o 
 -21  29   6      144.53     -444.00    587.81 o 
 -19  29   6      313.41      142.66    593.40 o 
 -17  29   6       38.16      401.13    535.17 o 
 -15  29   6      192.05      274.18    508.17 o 
 -13  29   6      386.22      408.42    453.94 o 
 -11  29   6      120.83     -600.64    400.43 o 
  -9  29   6     2649.27     1067.21    494.50 o 
  -7  29   6     2490.99     1696.85    482.52 o 
  -5  29   6     7607.55     7175.54    677.64 o 
  -3  29   6     2678.12     2589.18    520.45 o 
  -1  29   6      370.98      239.83    641.05 o 
   1  29   6      287.42     -536.01    510.33 o 
   3  29   6     7381.67     7423.73    875.95 o 
   5  29   6       28.94      427.23    465.44 o 
   7  29   6      276.32      309.71    487.44 o 
   9  29   6      394.51      645.72    535.04 o 
  11  29   6      321.49      229.90    446.54 o 
  13  29   6      793.07     1014.64    498.23 o 
  15  29   6       11.80       67.47    474.17 o 
  17  29   6        5.28      487.93    485.99 o 
  19  29   6     1147.93     1099.14    557.60 o 
  21  29   6      103.20      162.15    507.19 o 
  23  29   6      165.63      109.81    550.99 o 
 -22  30   6      272.66      120.60    571.59 o 
 -20  30   6      353.52      690.33    645.03 o 
 -18  30   6      277.63      340.02    529.02 o 
 -16  30   6      112.30       99.13    667.56 o 
 -14  30   6      254.73     -210.78    504.18 o 
 -12  30   6       12.02      -22.48    518.06 o 
 -10  30   6      221.99     -378.13    458.24 o 
  -8  30   6      788.87      105.85    439.71 o 
  -6  30   6      221.99     -271.31    424.26 o 
  -4  30   6     2144.66     1871.32    511.23 o 
  -2  30   6    11342.29    10662.41    891.59 o 
   0  30   6      300.55      200.32    581.03 o 
   2  30   6      405.43     1097.80    663.23 o 
   4  30   6     5248.60     5900.85    859.85 o 
   6  30   6        1.02      438.33    496.98 o 
   8  30   6     4646.19     3380.13    830.86 o 
  10  30   6     3980.92     4090.94    872.40 o 
  12  30   6       91.04     -248.93    455.16 o 
  14  30   6     6581.96     5321.81    687.41 o 
  16  30   6      253.37      165.64    549.01 o 
  18  30   6      472.99      831.39    527.71 o 
  20  30   6     2309.27     2821.59    619.93 o 
  22  30   6     3292.10     2136.65   1011.73 o 
 -21  31   6      545.69     1016.62    674.69 o 
 -19  31   6      221.19      -67.31    645.72 o 
 -17  31   6        0.40      687.63    554.46 o 
 -15  31   6       29.51        0.39    532.58 o 
 -13  31   6     1443.72     1003.44    590.82 o 
 -11  31   6      489.61      275.47    524.83 o 
  -9  31   6      214.90      419.29    485.03 o 
  -7  31   6     6366.54     6586.78    698.38 o 
  -5  31   6     2561.27     2466.79    550.02 o 
  -3  31   6       76.94      238.96    541.14 o 
  -1  31   6      265.09      -99.67    554.16 o 
   1  31   6      219.55      898.13    624.32 o 
   3  31   6      485.45     -834.95    556.63 o 
   5  31   6      155.15      725.42    546.63 o 
   7  31   6      137.30       66.29    504.29 o 
   9  31   6     3461.92     3344.62    742.34 o 
  11  31   6     1480.58     2483.31    640.06 o 
  13  31   6      157.22     -373.72    474.15 o 
  15  31   6     1538.17     1537.65    614.26 o 
  17  31   6       87.78     -106.22    570.70 o 
  19  31   6      296.33     -150.30    573.84 o 
  21  31   6      268.49     -374.77    504.22 o 
 -20  32   6      247.86     -620.34    805.25 o 
 -18  32   6      282.29      261.66    657.73 o 
 -16  32   6      264.13     -579.01    540.80 o 
 -14  32   6      443.31     -549.09    512.02 o 
 -12  32   6        7.28     -209.22    530.24 o 
 -10  32   6       10.41      386.99    545.49 o 
  -8  32   6      192.98     -435.62    469.31 o 
  -6  32   6     1069.31      812.51    543.00 o 
  -4  32   6     8203.16     7456.97    816.32 o 
  -2  32   6     1114.89      914.57    555.12 o 
   0  32   6      125.19     -134.63    597.27 o 
   2  32   6     2241.16     1974.14    687.82 o 
   4  32   6     1716.49     2644.87    746.94 o 
   6  32   6     6872.01     6513.52    800.41 o 
   8  32   6     4674.58     6528.86   1155.28 o 
  10  32   6      191.12      604.24    629.39 o 
  12  32   6      387.54      708.72    587.50 o 
  14  32   6     7289.88     8466.43   1310.68 o 
  16  32   6      523.67       92.46    576.42 o 
  18  32   6     9496.44    10876.84   1021.24 o 
  20  32   6     1202.72     1162.46    643.73 o 
 -19  33   6        4.31      555.13    689.07 o 
 -17  33   6      261.99       -4.72    575.07 o 
 -15  33   6       74.71     -454.32    520.71 o 
 -13  33   6      161.79     -736.74    491.16 o 
 -11  33   6      226.16     -582.66    536.77 o 
  -9  33   6       92.26       56.90    547.01 o 
  -7  33   6       40.06     -718.76    479.17 o 
  -5  33   6      362.33      109.15    528.87 o 
  -3  33   6        2.80     -273.70    521.57 o 
  -1  33   6        0.80      396.44    621.41 o 
   1  33   6       51.80     -272.54    601.19 o 
   3  33   6        9.07      218.28    624.22 o 
   5  33   6      148.19     -658.62    583.74 o 
   7  33   6     2481.07     2406.73    721.69 o 
   9  33   6     1368.85     1089.29    600.72 o 
  11  33   6      311.36     -185.68    564.15 o 
  13  33   6      134.09      -57.77    597.21 o 
  15  33   6      685.82       37.41    678.92 o 
  17  33   6      154.79      -85.37    601.62 o 
  19  33   6     1072.84     1523.30    660.13 o 
 -16  34   6       21.22     -588.85    552.36 o 
 -14  34   6       20.43       11.64    577.80 o 
 -12  34   6      119.47     -485.80    571.66 o 
 -10  34   6       35.85     -422.33    560.41 o 
  -8  34   6      533.62      414.35    583.79 o 
  -6  34   6     2065.78     1112.72    634.90 o 
  -4  34   6     3694.87     3303.02    792.84 o 
  -2  34   6       44.86      187.88    617.88 o 
   0  34   6     3302.45     2953.78    785.52 o 
   2  34   6      616.31      211.11    655.67 o 
   4  34   6      972.56       93.43    654.97 o 
   6  34   6      823.99      242.32    724.18 o 
   8  34   6     1270.25      773.05    622.84 o 
  10  34   6     2492.81     2984.34    705.59 o 
  12  34   6     4918.01     4949.71    809.00 o 
  14  34   6      349.57     -570.61    671.28 o 
  16  34   6      647.29     1084.35    722.13 o 
 -15  35   6       23.26     -192.80    691.57 o 
 -13  35   6       10.97     -407.71    588.37 o 
 -11  35   6       82.70     -788.12    525.41 o 
  -9  35   6       58.01      120.39    584.00 o 
  -7  35   6       91.37     -353.84    634.00 o 
  -5  35   6      202.74      142.18    558.67 o 
  -3  35   6       29.83      714.54    712.01 o 
  -1  35   6       34.45     -806.51    537.67 o 
   1  35   6       66.93     -160.39    588.27 o 
   3  35   6      115.62      355.75    661.03 o 
   5  35   6      244.56      -81.42    658.23 o 
   7  35   6      767.08     1110.32    605.24 o 
   9  35   6      132.21      -91.05    603.01 o 
  11  35   6       32.15      149.12    621.15 o 
  13  35   6       27.55      212.90    659.04 o 
  15  35   6        0.30     -893.59    617.16 o 
 -12  36   6       60.51      -98.61    623.30 o 
 -10  36   6      113.89      998.10    646.99 o 
  -8  36   6      210.51     1348.63    752.96 o 
  -6  36   6     1194.25     1103.05    718.20 o 
  -4  36   6       63.35      493.92    853.14 o 
  -2  36   6      209.35      170.64    667.12 o 
   0  36   6      626.04     -685.71    619.86 o 
   2  36   6      376.26     1359.80    738.04 o 
   4  36   6     3720.69     3076.03    839.28 o 
   6  36   6      202.40      323.99    705.87 o 
   8  36   6     4296.05     5331.76    807.36 o 
  10  36   6      572.81     -779.12    602.24 o 
  12  36   6     1965.98     2364.02   1071.84 o 
  -9  37   6       39.98      965.83    763.34 o 
  -7  37   6        0.69      824.75    747.71 o 
  -5  37   6      657.69      778.34    901.80 o 
  -3  37   6      122.63      622.95    884.28 o 
  -1  37   6       60.55      223.83    695.38 o 
   1  37   6      235.69      261.94    675.96 o 
   3  37   6       47.56      194.28    695.80 o 
   5  37   6       19.92     -513.78    688.62 o 
   7  37   6     1082.29     1082.45    754.92 o 
   9  37   6      114.02      312.75    614.09 o 
  -2  38   6     1537.68     1867.19    952.36 o 
   0  38   6       49.04     -855.71    645.41 o 
   2  38   6     1260.32     1070.65    938.54 o 
   0   1   7      101.25      371.18    295.36 o 
  -1   2   7      459.21     1367.43    250.96 o 
   1   2   7     4113.52     4712.15    409.39 o 
  -2   3   7    15815.50    13955.41    562.39 o 
   0   3   7     5769.07     6774.33    419.29 o 
   2   3   7     2101.94     3874.34    612.80 o 
  -3   4   7       26.48      240.51    199.19 o 
  -1   4   7      659.74      985.59    280.88 o 
   1   4   7      813.90     1124.05    285.28 o 
   3   4   7     7878.72     9313.71    699.40 o 
  -4   5   7      220.16      160.11    184.33 o 
  -2   5   7     4022.40     3999.39    320.21 o 
   0   5   7     6920.10     6332.84    492.96 o 
   2   5   7      280.39      514.61    330.31 o 
   4   5   7     1247.95     1202.15    323.49 o 
  -5   6   7     3704.06     3910.39    332.28 o 
  -3   6   7       84.12      200.11    219.24 o 
  -1   6   7      915.11      851.11    201.53 o 
   1   6   7    13373.81    13412.91    491.23 o 
   3   6   7      706.59      101.28    196.57 o 
   5   6   7     3041.82     2609.42    295.43 o 
  -6   7   7     1514.26     1151.73    249.39 o 
  -4   7   7     8748.69     8351.39    426.70 o 
  -2   7   7      181.28     -193.12    163.67 o 
   0   7   7      442.53      377.85    181.97 o 
   2   7   7     1139.25      498.68    207.56 o 
   4   7   7     7430.17     7358.29    393.01 o 
   6   7   7      834.34      733.42    226.75 o 
  -7   8   7     5305.68     6270.88    397.42 o 
  -5   8   7     4982.41     4519.30    335.06 o 
  -3   8   7    12635.55    12867.85    375.50 o 
  -1   8   7     3278.77     3340.42    237.92 o 
   1   8   7       81.50      263.35    185.36 o 
   3   8   7     8866.95     9396.64    430.19 o 
   5   8   7      294.78      288.62    211.09 o 
   7   8   7     1369.61     1373.54    251.48 o 
  -8   9   7    10987.55    10215.93    485.20 o 
  -6   9   7     1181.95     1240.83    260.38 o 
  -4   9   7      328.08      293.61    172.48 o 
  -2   9   7      356.28      184.05    197.96 o 
   0   9   7    35063.54    34552.07    812.78 o 
   2   9   7     3197.97     3805.18    305.86 o 
   4   9   7      283.00       87.50    249.45 o 
   6   9   7     5788.43     6730.24    385.82 o 
   8   9   7    25426.08    24414.07    742.73 o 
  -9  10   7      164.32      -78.82    217.66 o 
  -7  10   7     1604.25     1415.59    247.86 o 
  -5  10   7     1023.33      888.47    218.25 o 
  -3  10   7     4362.49     4054.11    241.37 o 
  -1  10   7    41912.26    43482.63   1108.46 o 
   1  10   7     1040.61      904.72    192.66 o 
   3  10   7    31787.14    31545.36    740.70 o 
   5  10   7      888.32      267.56    208.99 o 
   7  10   7     2104.95     1675.98    262.61 o 
   9  10   7      927.43      843.91    249.27 o 
 -10  11   7     8488.76     9456.94    748.16 o 
  -8  11   7    10650.51    11946.12    478.26 o 
  -6  11   7      795.61      237.99    205.98 o 
  -4  11   7    24451.91    25123.51    831.21 o 
  -2  11   7       18.78     -122.16    151.41 o 
   0  11   7      567.78      496.69    179.32 o 
   2  11   7     2993.56     3158.06    260.23 o 
   4  11   7     8731.53     8294.58    379.20 o 
   6  11   7     9185.19     9221.50    569.66 o 
   8  11   7     8334.04     6713.04    397.11 o 
  10  11   7    10662.39    11752.21    618.25 o 
 -11  12   7      269.97      205.33    281.45 o 
  -9  12   7    25644.87    23619.54    867.30 o 
  -7  12   7     9348.06     8454.21    447.27 o 
  -5  12   7     1603.97     1331.64    260.95 o 
  -3  12   7     7069.15     6371.74    446.16 o 
  -1  12   7     1677.63     1445.39    200.69 o 
   1  12   7     7944.22     7714.89    352.17 o 
   3  12   7     5472.30     5501.83    308.26 o 
   5  12   7     2060.93     2023.71    236.45 o 
   7  12   7    11785.96    11996.25    810.98 o 
   9  12   7    11030.38    12100.92    589.52 o 
  11  12   7     7586.59     8385.41    545.00 o 
 -12  13   7      947.93      649.99    306.09 o 
 -10  13   7     3395.23     3608.85    414.26 o 
  -8  13   7     5508.16     6188.78    483.14 o 
  -6  13   7     2264.78     1547.45    276.92 o 
  -4  13   7      216.52      272.61    237.44 o 
  -2  13   7     8096.25     7735.71    545.90 o 
   0  13   7    16819.16    18831.16    528.84 o 
   2  13   7     6497.38     7292.97    352.24 o 
   4  13   7     9933.20     9576.54    399.27 o 
   6  13   7    21024.38    19872.34    602.98 o 
   8  13   7     6087.28     6827.48    431.12 o 
  10  13   7     1939.12     1440.14    426.51 o 
  12  13   7     1979.20     2567.51    546.35 o 
 -13  14   7     2769.10     1874.68    366.44 o 
 -11  14   7    12807.93    13946.94    706.57 o 
  -9  14   7      117.27     -134.81    265.07 o 
  -7  14   7       46.93      -23.59    270.30 o 
  -5  14   7     6896.49     6821.51    431.79 o 
  -3  14   7    20845.12    21375.29    727.06 o 
  -1  14   7     1876.13     1300.11    281.27 o 
   1  14   7    34224.11    33254.91    756.99 o 
   3  14   7    15667.54    16494.86    513.68 o 
   5  14   7     1401.67     1101.39    253.22 o 
   7  14   7      320.04      575.97    219.99 o 
   9  14   7     8933.32    10243.70    570.71 o 
  11  14   7     6318.68     6122.16    475.30 o 
  13  14   7     3974.30     3460.62    442.81 o 
 -14  15   7     5449.47     5851.95    707.22 o 
 -12  15   7       85.44     -127.69    292.32 o 
 -10  15   7     2109.26     1810.67    357.67 o 
  -8  15   7      432.92      499.01    293.57 o 
  -6  15   7    26855.46    24493.98    910.04 o 
  -4  15   7     1076.34     1111.80    341.08 o 
  -2  15   7     2736.33     2602.70    328.82 o 
   0  15   7     1236.72     1212.07    288.87 o 
   2  15   7     9574.13     9475.87    435.07 o 
   4  15   7     5720.67     6780.93    354.98 o 
   6  15   7     2973.71     3647.16    335.55 o 
   8  15   7    19736.08    19919.73    724.01 o 
  10  15   7    23288.55    24118.47   1180.69 o 
  12  15   7     1372.76      791.87    300.48 o 
  14  15   7    13267.77    12922.29   1085.58 o 
 -15  16   7        6.30      428.56    554.61 o 
 -13  16   7       15.11      -27.55    308.04 o 
 -11  16   7     6665.92     4999.90    484.01 o 
  -9  16   7    11845.15    10419.03    637.43 o 
  -7  16   7    38126.52    37631.13   1190.77 o 
  -5  16   7     1249.91     1401.14    339.48 o 
  -3  16   7      773.25      584.55    272.58 o 
  -1  16   7     5672.16     5246.53    430.10 o 
   1  16   7     6412.79     8318.67    493.32 o 
   3  16   7    13007.81    13145.00    509.45 o 
   5  16   7    14817.77    14130.69    518.31 o 
   7  16   7     2892.82     2742.55    326.75 o 
   9  16   7      490.34      249.72    259.57 o 
  11  16   7    14202.96    15203.82    701.46 o 
  13  16   7     3070.65     3934.41    469.46 o 
  15  16   7     2747.11     3908.37    776.48 o 
 -16  17   7     1189.06     1569.28    402.37 o 
 -14  17   7    21686.24    22097.38    925.06 o 
 -12  17   7     3631.12     4224.00    603.62 o 
 -10  17   7     6378.13     6509.76    613.53 o 
  -8  17   7     4445.65     4664.03    478.74 o 
  -6  17   7     1581.41      735.31    453.27 o 
  -4  17   7     6215.82     7392.63    687.26 o 
  -2  17   7    28956.93    28892.56    899.18 o 
   0  17   7       25.48      173.23    265.79 o 
   2  17   7    19988.71    19533.86    729.95 o 
   4  17   7     7580.94     7202.78    403.47 o 
   6  17   7     7916.23     6888.10    493.97 o 
   8  17   7      492.76      358.63    267.48 o 
  10  17   7    21443.91    23005.58    778.34 o 
  12  17   7     6197.58     7038.96    494.12 o 
  14  17   7      966.25     1211.85    354.52 o 
  16  17   7    25448.72    22845.41   1170.72 o 
 -17  18   7    15610.63    18181.20   1085.62 o 
 -15  18   7     2136.40     1962.17    545.19 o 
 -13  18   7    21525.76    23418.46    973.17 o 
 -11  18   7        8.26       73.38    312.45 o 
  -9  18   7       75.90      141.13    299.17 o 
  -7  18   7     1007.86     1044.04    347.10 o 
  -5  18   7    25755.47    24648.84    956.85 o 
  -3  18   7    14666.34    13745.58    910.98 o 
  -1  18   7    10717.33     9678.83    536.87 o 
   1  18   7    37903.20    39979.53   1092.56 o 
   3  18   7     7721.48     8414.35    513.33 o 
   5  18   7       50.72     -301.83    245.16 o 
   7  18   7    13092.69    14658.89    659.39 o 
   9  18   7    25559.45    27277.88    903.40 o 
  11  18   7     2749.23     2194.27    349.87 o 
  13  18   7     6099.66     5936.26    450.64 o 
  15  18   7    19883.11    19717.85    804.71 o 
  17  18   7     1007.86     1283.18    569.21 o 
 -18  19   7      617.56      537.72    380.65 o 
 -16  19   7    35707.91    37054.67   1269.19 o 
 -14  19   7     1193.62      148.30    356.97 o 
 -12  19   7     2615.19     2894.24    508.90 o 
 -10  19   7     4415.64     4048.48    491.16 o 
  -8  19   7     5242.85     6006.09    532.33 o 
  -6  19   7    11138.83    12505.35    728.67 o 
  -4  19   7    16969.76    17130.73    978.04 o 
  -2  19   7     3616.96     3440.90    442.23 o 
   0  19   7      701.92      206.41    289.51 o 
   2  19   7    10393.43    10415.73    899.19 o 
   4  19   7       66.35       16.28    371.13 o 
   6  19   7    20807.84    20341.11    758.56 o 
   8  19   7     6900.11     6911.95    506.52 o 
  10  19   7      225.00      -92.27    297.66 o 
  12  19   7     1481.44     1081.44    397.73 o 
  14  19   7     4447.81     6855.43    992.23 o 
  16  19   7     5306.67     5342.63    481.58 o 
  18  19   7     1696.09     2146.94    441.75 o 
 -19  20   7    11063.96    10185.32    843.56 o 
 -17  20   7      117.55      112.67    389.40 o 
 -15  20   7     5174.10     5668.58    570.67 o 
 -13  20   7      478.90      748.15    386.17 o 
 -11  20   7     2598.08     2975.17    451.82 o 
  -9  20   7     9093.07     9644.00    654.30 o 
  -7  20   7     3581.97     3039.98    444.13 o 
  -5  20   7     2653.59     2495.82    424.38 o 
  -3  20   7      128.28       -1.28    359.84 o 
  -1  20   7     7356.70     7774.21    587.81 o 
   1  20   7     1241.86      966.63    319.71 o 
   3  20   7     1822.19     1400.44    422.98 o 
   5  20   7     5193.71     6184.18    573.21 o 
   7  20   7     2491.03     2145.17    374.11 o 
   9  20   7     8333.09     9758.38    593.70 o 
  11  20   7     3681.79     3375.30    416.17 o 
  13  20   7     3889.19     4631.77    726.15 o 
  15  20   7     2578.05     1850.94    420.09 o 
  17  20   7    11869.70    13418.44    744.94 o 
  19  20   7     7960.07     8056.43    710.42 o 
 -20  21   7     2267.95     2293.65    515.39 o 
 -18  21   7     3654.83     3313.30    566.62 o 
 -16  21   7     1734.71     1950.22    458.47 o 
 -14  21   7     1006.97      335.44    371.51 o 
 -12  21   7     9629.24    10959.80    902.93 o 
 -10  21   7      157.31      310.03    334.41 o 
  -8  21   7     1328.43      594.63    377.26 o 
  -6  21   7      397.52      263.94    407.02 o 
  -4  21   7     9421.03    10439.17    682.84 o 
  -2  21   7     4181.70     3885.25    486.47 o 
   0  21   7     9500.80     9129.66    632.35 o 
   2  21   7     9497.36     7745.93    680.45 o 
   4  21   7      459.67      778.28    435.69 o 
   6  21   7     1097.22      771.26    377.55 o 
   8  21   7     3036.08     4036.01    521.56 o 
  10  21   7     1224.34     1299.79    356.14 o 
  12  21   7      554.60      601.49    349.11 o 
  14  21   7     7989.09     7774.43    589.24 o 
  16  21   7     3533.22     4220.75    535.52 o 
  18  21   7        3.04      -97.91    364.66 o 
  20  21   7      989.82     1258.50    447.91 o 
 -21  22   7       50.94      144.62    445.11 o 
 -19  22   7    12443.93    13207.11    860.28 o 
 -17  22   7     3100.41     2373.38    544.14 o 
 -15  22   7    11378.41    13465.01    826.39 o 
 -13  22   7        2.56     -534.25    356.17 o 
 -11  22   7      437.46        0.33    354.16 o 
  -9  22   7     1459.34     1144.36    405.22 o 
  -7  22   7    12927.56    14649.01    801.17 o 
  -5  22   7    10108.90     9469.83    788.07 o 
  -3  22   7     4063.55     3626.25    627.59 o 
  -1  22   7    23311.89    23691.72   1423.84 o 
   1  22   7     9871.14    11430.50    700.13 o 
   3  22   7      823.85      513.88    446.33 o 
   5  22   7     6286.63     7743.41    645.63 o 
   7  22   7    10015.41    10651.38    840.52 o 
   9  22   7      883.07      602.67    676.33 o 
  11  22   7       34.83     -432.60    410.90 o 
  13  22   7     5738.31     5626.88    520.38 o 
  15  22   7     5641.14     6565.88    577.60 o 
  17  22   7     2264.63     1706.98    596.96 o 
  19  22   7       65.26     -204.07    389.36 o 
  21  22   7     4977.44     4406.42    585.43 o 
 -22  23   7     1034.21     1399.29    516.77 o 
 -20  23   7     2659.38     1797.25    546.72 o 
 -18  23   7     3811.29     4444.63    596.35 o 
 -16  23   7      293.28      729.53    432.20 o 
 -14  23   7     1389.32     1486.78    445.09 o 
 -12  23   7       31.82      150.86    372.47 o 
 -10  23   7      135.21      405.04    382.27 o 
  -8  23   7     8225.78     8521.43    665.73 o 
  -6  23   7       15.42      328.07    357.68 o 
  -4  23   7     2097.51     3070.88    474.80 o 
  -2  23   7      169.65       39.19    363.66 o 
   0  23   7     2323.56     2532.02    462.41 o 
   2  23   7     4724.67     4045.74    695.72 o 
   4  23   7    16988.40    17869.27   1692.65 o 
   6  23   7     3139.15     2381.21    486.75 o 
   8  23   7     3354.71     3488.11    717.01 o 
  10  23   7    20055.32    20848.53   1025.71 o 
  12  23   7     2613.29     2541.21    505.91 o 
  14  23   7     1608.44      602.56    383.12 o 
  16  23   7     4747.88     4013.83    537.27 o 
  18  23   7     4131.47     3846.23    750.90 o 
  20  23   7     2680.56     2470.76    488.32 o 
  22  23   7     2269.24     1463.35    479.08 o 
 -23  24   7      461.61      326.57    518.08 o 
 -21  24   7     2522.47     2380.42    575.18 o 
 -19  24   7     1772.14     2494.43    534.71 o 
 -17  24   7      300.14     -137.82    454.76 o 
 -15  24   7     3260.04     3361.48    536.83 o 
 -13  24   7     1625.54     1026.66    428.34 o 
 -11  24   7     6757.12     6367.04    613.76 o 
  -9  24   7      210.67       57.82    374.21 o 
  -7  24   7     2228.32     2339.71    492.53 o 
  -5  24   7       14.53     -150.37    349.75 o 
  -3  24   7     7477.54     7513.70    718.15 o 
  -1  24   7     1147.46      700.67    404.62 o 
   1  24   7    11921.61    11409.88    980.70 o 
   3  24   7      352.46     1176.24    708.17 o 
   5  24   7      545.33      234.64    433.94 o 
   7  24   7     2105.32     2741.02    577.78 o 
   9  24   7     2282.91     1916.14    481.02 o 
  11  24   7     1207.91     1004.77    529.83 o 
  13  24   7       39.93      236.04    360.78 o 
  15  24   7      147.54      361.37    391.42 o 
  17  24   7     6457.31     6071.24    602.13 o 
  19  24   7     1440.06     1031.33    445.66 o 
  21  24   7     2142.57     2363.26    542.85 o 
  23  24   7      649.45      306.40    498.58 o 
 -24  25   7       18.67      427.61    549.38 o 
 -22  25   7     1572.15     1485.56    564.66 o 
 -20  25   7      377.60      642.04    613.29 o 
 -18  25   7     1420.86     1753.56    504.86 o 
 -16  25   7     1934.94     1956.93    504.35 o 
 -14  25   7    12019.15    13174.95    990.35 o 
 -12  25   7     2425.96     2308.65    489.49 o 
 -10  25   7     9799.07     8667.00    700.60 o 
  -8  25   7     2143.31     2313.69    477.80 o 
  -6  25   7     2535.36     2845.52    502.11 o 
  -4  25   7     1319.92     1025.83    415.51 o 
  -2  25   7    20952.36    19312.61    933.23 o 
   0  25   7    12529.87    14372.14   1295.41 o 
   2  25   7      150.95      336.94    533.63 o 
   4  25   7       15.05     -362.22    499.54 o 
   6  25   7     3344.28     3158.24    608.00 o 
   8  25   7     1236.23     1456.64    593.16 o 
  10  25   7     5095.14     6959.25    678.78 o 
  12  25   7     4985.48     3417.41    571.26 o 
  14  25   7     3243.63     2750.69    480.49 o 
  16  25   7     2319.21     1757.65    618.26 o 
  18  25   7     5540.00     4774.60    572.69 o 
  20  25   7      129.31      -58.77    445.02 o 
  22  25   7      339.20      186.44    519.95 o 
  24  25   7     1018.60      596.66    677.43 o 
 -25  26   7      464.54      768.02    578.50 o 
 -23  26   7        2.83      251.14    522.55 o 
 -21  26   7       11.19     -179.98    540.45 o 
 -19  26   7     3310.63     3258.37    655.22 o 
 -17  26   7     6075.09     7170.14    705.26 o 
 -15  26   7      932.91     1658.78    501.73 o 
 -13  26   7      909.41      448.55    437.48 o 
 -11  26   7        6.00     -257.15    397.31 o 
  -9  26   7     1898.90      671.69    426.96 o 
  -7  26   7     7101.53     7425.67    783.69 o 
  -5  26   7     1261.07     1689.63    456.09 o 
  -3  26   7     4846.63     5951.55    596.86 o 
  -1  26   7       38.28     -254.81    442.28 o 
   1  26   7      413.59      931.27    561.76 o 
   3  26   7     1753.77     2144.59    666.24 o 
   5  26   7     7652.22     9176.28   1084.53 o 
   7  26   7      822.94      682.32    750.98 o 
   9  26   7     1269.40      476.22    448.84 o 
  11  26   7     1002.55     1459.87    509.46 o 
  13  26   7      771.12      701.39    495.28 o 
  15  26   7      729.85      347.86    410.92 o 
  17  26   7      870.50     1660.06    467.18 o 
  19  26   7      975.64     1130.23    472.89 o 
  21  26   7       28.12      375.07    525.13 o 
  23  26   7      225.59      743.84    554.20 o 
  25  26   7     3377.45     3034.69    672.13 o 
 -24  27   7      471.83     -365.28    546.30 o 
 -22  27   7      861.06      871.19    569.11 o 
 -20  27   7     3266.84     2188.25    676.02 o 
 -18  27   7     5580.03     4392.86    695.16 o 
 -16  27   7     1060.58      723.49    486.10 o 
 -14  27   7        2.38     -163.55    435.33 o 
 -12  27   7      655.80      514.91    481.91 o 
 -10  27   7    14053.12    15012.43    902.85 o 
  -8  27   7     2886.85     2169.82    509.68 o 
  -6  27   7     5347.82     5895.86    834.38 o 
  -4  27   7      316.76      100.79    408.09 o 
  -2  27   7      860.99     1337.98    498.08 o 
   0  27   7     2302.15     2659.83    688.06 o 
   2  27   7     8214.50    10204.10   1068.60 o 
   4  27   7    16526.18    17488.45   1243.16 o 
   6  27   7     1028.49      495.75    502.44 o 
   8  27   7      172.80     -346.53    458.83 o 
  10  27   7       65.83     -186.29    423.57 o 
  12  27   7       60.90     -596.07    397.38 o 
  14  27   7     2983.67     3702.82   1053.15 o 
  16  27   7     1046.57      696.59    521.05 o 
  18  27   7     1348.08      593.54    564.67 o 
  20  27   7      168.08     -172.82    498.57 o 
  22  27   7      472.25      652.89    562.31 o 
  24  27   7      176.64      447.66    580.69 o 
 -23  28   7       11.65     -253.03    554.13 o 
 -21  28   7     4776.53     5279.34    862.43 o 
 -19  28   7     1069.88      320.91    699.33 o 
 -17  28   7      806.33      859.65    550.70 o 
 -15  28   7      119.15       -2.86    459.92 o 
 -13  28   7     3744.04     2994.38    676.32 o 
 -11  28   7     1085.54     1026.40    470.37 o 
  -9  28   7     6492.20     7759.54    713.23 o 
  -7  28   7     1716.26     1110.20    547.73 o 
  -5  28   7      160.98     -279.10    388.18 o 
  -3  28   7      661.88      667.68    482.46 o 
  -1  28   7     4995.65     7030.62    879.20 o 
   1  28   7      765.62     1576.23    614.70 o 
   3  28   7     3135.53     2666.40    712.43 o 
   5  28   7       18.66      326.12    586.19 o 
   7  28   7      110.19      751.41    518.72 o 
   9  28   7     1573.68     1802.86    590.26 o 
  11  28   7       10.81      203.75    457.94 o 
  13  28   7       57.53     -106.70    465.90 o 
  15  28   7      893.67     1137.98    538.15 o 
  17  28   7      869.57       49.65    500.26 o 
  19  28   7      789.31      508.08    578.30 o 
  21  28   7      258.61      887.29    548.44 o 
  23  28   7       30.54     -358.45    522.49 o 
 -22  29   7      556.29     1470.06    660.31 o 
 -20  29   7      275.71     -301.15    632.45 o 
 -18  29   7      115.11      718.62    584.61 o 
 -16  29   7     3909.97     2936.01    667.17 o 
 -14  29   7     2015.12     2097.66    703.44 o 
 -12  29   7     2590.68     1190.14    517.40 o 
 -10  29   7       86.05       53.57    427.15 o 
  -8  29   7      209.50     -364.78    414.91 o 
  -6  29   7      143.27      138.66    451.39 o 
  -4  29   7     2368.98     2375.52    510.59 o 
  -2  29   7     3740.77     3637.67    659.72 o 
   0  29   7       67.36     -704.93    517.98 o 
   2  29   7      511.68      470.89    610.41 o 
   4  29   7        6.23       42.70    694.91 o 
   6  29   7     7013.31     6307.77    793.24 o 
   8  29   7     8491.16     8797.79    883.87 o 
  10  29   7       24.08      406.69    541.63 o 
  12  29   7     2091.44     2432.27    595.00 o 
  14  29   7      356.89     -118.64    515.58 o 
  16  29   7     1251.62     1090.19    579.43 o 
  18  29   7     2449.51     1559.82    644.52 o 
  20  29   7     2197.62     2667.83    885.25 o 
  22  29   7      263.97      120.17    553.94 o 
 -21  30   7      219.18     -184.42    656.94 o 
 -19  30   7      629.50      300.62    618.98 o 
 -17  30   7     4338.93     3714.33    708.41 o 
 -15  30   7     1129.21      546.33    631.08 o 
 -13  30   7     1620.95     1375.25    529.98 o 
 -11  30   7      496.89      779.87    494.60 o 
  -9  30   7     1034.87     1716.95    709.36 o 
  -7  30   7     2157.16     2321.35    536.70 o 
  -5  30   7     9375.91    10278.02    796.42 o 
  -3  30   7     1953.17     2524.19    619.66 o 
  -1  30   7     1942.95     1547.26    682.22 o 
   1  30   7      467.98     -210.42    570.38 o 
   3  30   7     1307.89     1254.91    680.73 o 
   5  30   7      575.17      905.39    782.83 o 
   7  30   7     7363.38     7625.06    853.32 o 
   9  30   7     2522.63     2089.05    911.29 o 
  11  30   7      861.32      666.77    580.71 o 
  13  30   7       21.11     -427.87    532.78 o 
  15  30   7     1265.33      777.62    628.96 o 
  17  30   7     1313.28     1084.78    607.26 o 
  19  30   7       18.68     -411.44    560.53 o 
  21  30   7      481.78     -102.81    591.79 o 
 -20  31   7     4003.66     3397.83    850.87 o 
 -18  31   7      132.73     -238.65    559.44 o 
 -16  31   7     1301.24      584.39    564.80 o 
 -14  31   7      278.83     -119.52    525.85 o 
 -12  31   7     3651.67     2198.32    565.26 o 
 -10  31   7     1462.52     1330.78    562.76 o 
  -8  31   7      849.43      726.45    500.57 o 
  -6  31   7      663.78     1025.81    530.68 o 
  -4  31   7       76.27     -239.40    550.79 o 
  -2  31   7       48.83      617.33    624.06 o 
   0  31   7     3491.40     2862.35    751.18 o 
   2  31   7     5185.91     5336.84    873.14 o 
   4  31   7      934.03      808.09    670.77 o 
   6  31   7     3229.85     4686.26    864.09 o 
   8  31   7     3292.59     3254.80    703.51 o 
  10  31   7     1364.74      759.35    774.20 o 
  12  31   7       39.71       74.34    583.34 o 
  14  31   7     2742.79     3076.71    726.68 o 
  16  31   7     2650.72     3045.82    774.90 o 
  18  31   7      144.76     -239.31    586.26 o 
  20  31   7     1663.81     1682.63    683.21 o 
 -17  32   7      189.33     -240.48    580.10 o 
 -15  32   7     1173.50      472.36    555.44 o 
 -13  32   7     1909.09     1693.10    639.40 o 
 -11  32   7     3214.95     2781.63    835.30 o 
  -9  32   7     4714.42     4513.92    667.42 o 
  -7  32   7     1788.19     2646.44    586.30 o 
  -5  32   7       33.31     -759.68    506.45 o 
  -3  32   7      434.69     1293.78    657.79 o 
  -1  32   7    10480.79    10083.24   1060.73 o 
   1  32   7      251.09     -385.84    626.07 o 
   3  32   7     4147.57     3444.77    819.35 o 
   5  32   7      158.69      797.17    702.47 o 
   7  32   7      270.95      508.46    702.46 o 
   9  32   7     1147.00     2023.68    645.14 o 
  11  32   7     1355.46     2425.08    702.45 o 
  13  32   7      699.40     1220.76    679.22 o 
  15  32   7      153.65     -156.02    594.42 o 
  17  32   7      920.99     1783.85    692.51 o 
 -16  33   7     4272.08     4368.44    773.55 o 
 -14  33   7      760.03      777.54    594.27 o 
 -12  33   7     4675.61     3915.65   1071.48 o 
 -10  33   7      860.18      421.12    594.22 o 
  -8  33   7     1416.33     1108.68    536.69 o 
  -6  33   7       10.33      655.59    606.23 o 
  -4  33   7     9717.81    10616.07   1597.21 o 
  -2  33   7      871.81     1563.19    706.60 o 
   0  33   7     4365.97     3660.71    822.47 o 
   2  33   7      856.64      888.72    944.37 o 
   4  33   7     2844.17     1911.33    741.43 o 
   6  33   7      276.27      103.85    697.40 o 
   8  33   7     1957.66     2665.57    781.96 o 
  10  33   7      751.32      103.74    588.54 o 
  12  33   7        4.00     -436.48    579.35 o 
  14  33   7      322.13      768.14    657.01 o 
  16  33   7     1321.19     1360.22    818.91 o 
 -13  34   7        1.68     -810.56    540.37 o 
 -11  34   7      290.10     -112.23    571.34 o 
  -9  34   7      803.14      595.21    600.58 o 
  -7  34   7     7811.42     9666.35    932.44 o 
  -5  34   7     3340.64     3147.95    845.95 o 
  -3  34   7     1499.88     1895.23    771.36 o 
  -1  34   7      417.98      542.62    674.52 o 
   1  34   7      991.67      808.27    711.37 o 
   3  34   7     2189.51     2101.96    854.28 o 
   5  34   7     1258.45      593.32    697.55 o 
   7  34   7     5207.36     5611.36    992.65 o 
   9  34   7      818.81      167.47    602.57 o 
  11  34   7        9.64      -33.81    583.56 o 
  13  34   7      110.02      288.42    668.65 o 
 -12  35   7      974.90      701.94    648.50 o 
 -10  35   7     2033.12     2195.96    700.54 o 
  -8  35   7     4797.36     4616.62    880.60 o 
  -6  35   7       41.12     -238.62    645.35 o 
  -4  35   7      188.43       -6.53    671.55 o 
  -2  35   7        7.23      123.36    693.78 o 
   0  35   7     4243.88     4884.85   1186.03 o 
   2  35   7       22.94     -818.59    609.38 o 
   4  35   7     2695.48     1713.74    793.05 o 
   6  35   7      725.60      752.78    807.63 o 
   8  35   7       10.43       32.59    739.74 o 
  10  35   7       31.03      249.08    645.44 o 
  12  35   7      519.58       47.78    721.53 o 
  -9  36   7      167.08      636.10    704.99 o 
  -7  36   7        5.42     -926.92    617.95 o 
  -5  36   7       10.03      281.65    698.52 o 
  -3  36   7     4649.72     4804.97   1511.31 o 
  -1  36   7       41.71      373.88    737.20 o 
   1  36   7     3735.02     5432.12    958.51 o 
   3  36   7       26.93     -504.09    695.62 o 
   5  36   7       94.94      607.31    731.83 o 
   7  36   7        3.50     -496.04    683.10 o 
   9  36   7      480.97      305.48    640.95 o 
  -2  37   7     3065.16     2729.39    864.11 o 
   0  37   7     1280.76     1372.18    792.31 o 
   2  37   7       48.34     -257.29    733.68 o 
   0   0   8   263316.66   267570.63  13241.83 o 
   1   1   8    38676.11    41349.41   1407.39 o 
   0   2   8      118.51     3195.27   1311.67 o 
   2   2   8   100927.18   109265.96   3437.60 o 
  -1   3   8   273792.84   276905.22   5541.75 o 
   1   3   8    61931.64    68257.10   6469.61 o 
   3   3   8    48249.19    50555.54   2692.04 o 
  -2   4   8     5629.32     9427.34   1680.27 o 
   0   4   8   120272.66   129321.52   2787.92 o 
   2   4   8    67693.88    69754.78   2187.82 o 
   4   4   8     2062.99     1836.20    266.29 o 
  -3   5   8      871.79      886.30    241.03 o 
  -1   5   8   177431.98   173562.02   5893.28 o 
   1   5   8    93408.84    87353.12   1840.27 o 
   3   5   8    15603.55    17628.16    825.28 o 
   5   5   8      991.46      767.34    245.66 o 
  -4   6   8       25.31       81.47    223.78 o 
  -2   6   8     2865.09     3948.81    451.53 o 
   0   6   8    14061.39    14204.61    687.73 o 
   2   6   8    15307.05    16196.55    580.73 o 
   4   6   8      318.84      498.35    256.39 o 
   6   6   8      584.91      694.35    221.00 o 
  -5   7   8      274.92      -57.08    195.47 o 
  -3   7   8    62886.66    62667.78   1342.44 o 
  -1   7   8      156.50       65.95    209.36 o 
   1   7   8      211.99      316.90    220.86 o 
   3   7   8     1293.38      442.21    235.70 o 
   5   7   8    15796.97    14841.13    528.22 o 
   7   7   8    22314.75    22247.90    801.90 o 
  -6   8   8      986.35     1628.45    278.71 o 
  -4   8   8     1429.13     1608.27    234.35 o 
  -2   8   8     2155.39     2104.28    238.64 o 
   0   8   8     4479.95     5067.83    346.92 o 
   2   8   8     2644.21     2181.28    346.66 o 
   4   8   8        8.84      461.11    231.60 o 
   6   8   8       69.18      232.95    255.94 o 
   8   8   8     2845.30     2936.54    329.92 o 
  -7   9   8    22124.64    20314.83    752.52 o 
  -5   9   8     2858.67     3113.23    318.21 o 
  -3   9   8    24437.61    24463.09    593.15 o 
  -1   9   8      800.04      484.16    201.77 o 
   1   9   8    90985.44    92154.02   1717.36 o 
   3   9   8     3703.59     4144.76    361.92 o 
   5   9   8    40359.73    39600.56   1030.08 o 
   7   9   8       18.25     -198.32    222.03 o 
   9   9   8     4439.20     4100.60    370.35 o 
  -8  10   8      566.07      230.63    244.30 o 
  -6  10   8      123.82      -53.08    209.79 o 
  -4  10   8      812.26      585.47    230.84 o 
  -2  10   8     1134.60      868.15    196.10 o 
   0  10   8     6497.22     7866.94    419.58 o 
   2  10   8     2871.34     2637.88    304.87 o 
   4  10   8     6686.10     7114.16    521.13 o 
   6  10   8     8229.23     9818.54    510.25 o 
   8  10   8     8353.68     7897.02    466.35 o 
  10  10   8     2235.19     2192.31    358.51 o 
  -9  11   8     8650.91     7666.89    546.80 o 
  -7  11   8    25511.59    26877.96    863.69 o 
  -5  11   8    46997.92    47524.51   1105.84 o 
  -3  11   8     9220.92    10296.17    469.06 o 
  -1  11   8    15881.94    15917.98    526.62 o 
   1  11   8     4758.63     4316.71    427.04 o 
   3  11   8     4134.26     3228.97    316.18 o 
   5  11   8    86509.20    82016.30   1783.88 o 
   7  11   8     9067.24     7528.27    435.92 o 
   9  11   8    16076.45    16626.68    739.96 o 
  11  11   8     1426.54     1918.86    405.44 o 
 -10  12   8     5699.75     5897.78    772.32 o 
  -8  12   8     1001.24     1086.28    330.43 o 
  -6  12   8     2267.75     1989.09    287.14 o 
  -4  12   8      602.82      729.48    280.34 o 
  -2  12   8     8966.92    10226.96    545.30 o 
   0  12   8     9084.64    11026.14    427.76 o 
   2  12   8     1144.56     1891.25    260.07 o 
   4  12   8     1526.11     2167.10    276.92 o 
   6  12   8      269.93      524.52    258.24 o 
   8  12   8      233.14      445.77    265.04 o 
  10  12   8     1214.66     1744.05    325.38 o 
  12  12   8       49.06      328.63    312.67 o 
 -11  13   8     4897.37     5525.66    503.31 o 
  -9  13   8    44129.44    45875.20   2154.57 o 
  -7  13   8      184.25       36.41    273.47 o 
  -5  13   8        3.26       43.77    244.83 o 
  -3  13   8     4146.56     5066.32    418.66 o 
  -1  13   8   100638.56    96820.90   1963.37 o 
   1  13   8    58682.04    60464.59   1179.80 o 
   3  13   8    34906.32    36286.44    825.54 o 
   5  13   8     2454.16     3393.16    313.05 o 
   7  13   8     1119.92     1522.12    340.44 o 
   9  13   8    37567.90    38278.57   1074.24 o 
  11  13   8     4870.78     4694.96    440.12 o 
  13  13   8    16347.67    14675.58    771.63 o 
 -12  14   8     4241.45     3674.44    451.47 o 
 -10  14   8     4291.14     4259.62    464.30 o 
  -8  14   8     2112.96     1584.86    373.06 o 
  -6  14   8      931.13      956.08    479.15 o 
  -4  14   8      409.50      171.99    267.93 o 
  -2  14   8        8.62      287.77    268.06 o 
   0  14   8      984.50     2248.26    277.40 o 
   2  14   8    16199.39    15419.48    520.36 o 
   4  14   8     6530.87     6347.04    492.33 o 
   6  14   8     2697.42     2750.84    304.15 o 
   8  14   8     8687.91    10437.20    576.10 o 
  10  14   8     4633.15     3935.04    557.40 o 
  12  14   8       29.56      378.45    308.65 o 
  14  14   8     1670.19     1848.11    493.34 o 
 -13  15   8     3039.07     3727.88    597.01 o 
 -11  15   8     4643.20     5451.83    522.38 o 
  -9  15   8     1178.75      676.58    328.63 o 
  -7  15   8    31115.72    29612.02   1152.77 o 
  -5  15   8    31219.42    31735.95   1089.03 o 
  -3  15   8    18447.28    17759.66    703.53 o 
  -1  15   8    13321.91    12086.87    675.18 o 
   1  15   8      163.78      332.77    242.71 o 
   3  15   8    43294.54    40789.20    907.19 o 
   5  15   8      645.59      424.32    240.85 o 
   7  15   8    36784.85    37715.81   1095.97 o 
   9  15   8        1.64      495.74    287.10 o 
  11  15   8     2891.66     3783.66    427.45 o 
  13  15   8     8961.08    11190.62    653.32 o 
  15  15   8     2474.37     2641.88    445.55 o 
 -14  16   8      900.38     1039.18    428.34 o 
 -12  16   8       83.35      518.79    346.71 o 
 -10  16   8     3784.55     3773.46    481.71 o 
  -8  16   8    10828.84    10836.51    669.58 o 
  -6  16   8     7624.37     9502.87    635.41 o 
  -4  16   8     1128.98      365.50    329.94 o 
  -2  16   8      295.14      610.16    292.67 o 
   0  16   8     2159.34     2131.34    382.43 o 
   2  16   8       25.83     -191.05    261.65 o 
   4  16   8     8481.22     9300.56    513.50 o 
   6  16   8      400.35      522.90    266.86 o 
   8  16   8       86.88     -232.98    233.52 o 
  10  16   8      258.98       22.81    307.28 o 
  12  16   8     1502.16     1423.82    353.28 o 
  14  16   8        0.59     -209.58    320.50 o 
  16  16   8     6080.14     5655.30    574.64 o 
 -15  17   8    23768.19    21909.87    960.58 o 
 -13  17   8     2433.23     1867.52    414.38 o 
 -11  17   8    14359.51    14364.77    772.06 o 
  -9  17   8      403.15       -2.53    321.31 o 
  -7  17   8    11932.82    10467.97    690.12 o 
  -5  17   8     3041.03     2572.36    422.06 o 
  -3  17   8    37244.99    36150.22   1425.00 o 
  -1  17   8    44548.70    43670.34   1299.92 o 
   1  17   8    22931.21    23943.75   1495.07 o 
   3  17   8     3539.60     4103.65    442.45 o 
   5  17   8     1645.84     1729.87    354.97 o 
   7  17   8    23731.56    24912.16    809.39 o 
   9  17   8       18.22       36.07    258.63 o 
  11  17   8    28458.03    28816.81    851.70 o 
  13  17   8     2328.66     2506.80    503.23 o 
  15  17   8    10111.91    11327.60    855.04 o 
  17  17   8     2233.81     3002.34    661.35 o 
 -16  18   8     3011.38     2423.37    475.00 o 
 -14  18   8     1564.62      920.09    389.13 o 
 -12  18   8     4301.21     3845.91    957.14 o 
 -10  18   8      275.43        0.49    320.26 o 
  -8  18   8     4551.02     4506.89    496.95 o 
  -6  18   8      590.67      433.07    350.70 o 
  -4  18   8     2746.53     2362.72    510.26 o 
  -2  18   8     3947.06     5067.29    518.86 o 
   0  18   8     1119.78      722.68    368.38 o 
   2  18   8     5643.65     6164.06    536.41 o 
   4  18   8     1059.00      936.09    387.13 o 
   6  18   8     7971.63     8419.20    896.97 o 
   8  18   8      122.15       31.77    284.66 o 
  10  18   8     2419.61     2343.18    411.28 o 
  12  18   8      104.87     -179.52    298.61 o 
  14  18   8     2743.68     3273.19    443.05 o 
  16  18   8     5100.97     5404.39    524.50 o 
  18  18   8     2452.35     2039.27    461.97 o 
 -17  19   8    20031.05    19444.45    968.27 o 
 -15  19   8    21077.84    22377.65   1003.97 o 
 -13  19   8        3.43     -280.78    356.54 o 
 -11  19   8     3494.03     4457.85    506.37 o 
  -9  19   8       26.27     -337.64    309.30 o 
  -7  19   8    52405.21    53006.88   1525.49 o 
  -5  19   8      955.96      937.40    501.18 o 
  -3  19   8     8627.20     6456.68    558.43 o 
  -1  19   8    10255.06     9755.91    659.81 o 
   1  19   8     3761.84     3727.54    473.38 o 
   3  19   8    10640.93    10003.30    738.21 o 
   5  19   8    52235.19    51996.96   1905.02 o 
   7  19   8      249.60      376.56    364.82 o 
   9  19   8     5713.28     6768.40    521.34 o 
  11  19   8     4263.30     5207.89    455.42 o 
  13  19   8      187.79      259.35    332.09 o 
  15  19   8    23419.11    23493.31    873.61 o 
  17  19   8     7002.97     8538.40    628.71 o 
  19  19   8      953.52     1050.47    438.79 o 
 -18  20   8     1235.27     1791.40    576.09 o 
 -16  20   8       58.70      439.98    406.51 o 
 -14  20   8       20.06      652.80    410.33 o 
 -12  20   8       86.42      266.97    370.30 o 
 -10  20   8      338.43      412.67    372.78 o 
  -8  20   8        9.64      540.01    352.71 o 
  -6  20   8     1104.72     1030.33    379.37 o 
  -4  20   8     1688.11     1826.84    505.04 o 
  -2  20   8      653.48      764.27    374.31 o 
   0  20   8     3290.85     3546.15    558.46 o 
   2  20   8     1114.24     1159.56    519.65 o 
   4  20   8     2120.31     1434.55    456.33 o 
   6  20   8     4874.39     4958.02    526.61 o 
   8  20   8      247.99     -359.81    339.32 o 
  10  20   8       52.82     -147.93    331.49 o 
  12  20   8      784.04     1109.54    398.09 o 
  14  20   8     1054.09     1477.30    419.53 o 
  16  20   8        2.05     -504.19    336.13 o 
  18  20   8      471.46      622.90    389.15 o 
  20  20   8     7197.38     6752.82    644.30 o 
 -19  21   8     3836.70     3620.28    527.43 o 
 -17  21   8      905.48     1784.39    479.54 o 
 -15  21   8        6.75      135.97    397.10 o 
 -13  21   8    15653.19    16134.33    885.43 o 
 -11  21   8     3444.65     3958.61    519.26 o 
  -9  21   8     1554.50      970.92    419.56 o 
  -7  21   8      195.39     -125.48    345.56 o 
  -5  21   8     1058.60      753.54    375.52 o 
  -3  21   8    22888.16    23342.54    998.89 o 
  -1  21   8     1443.92     1272.36    419.44 o 
   1  21   8    25034.10    24975.19   1167.23 o 
   3  21   8     9789.95     9726.27   1149.70 o 
   5  21   8     2612.31     1998.37    524.02 o 
   7  21   8     9201.36     8942.65    660.97 o 
   9  21   8     4091.08     4474.10    540.24 o 
  11  21   8     1680.46     1324.62    377.03 o 
  13  21   8     8805.90     9318.47    641.68 o 
  15  21   8     1410.08      890.35    419.14 o 
  17  21   8       15.46     -387.00    387.07 o 
  19  21   8     2554.01     3237.79    566.94 o 
  21  21   8     2968.03     1014.18    461.83 o 
 -20  22   8     1169.55      450.02    467.96 o 
 -18  22   8      595.36      462.29    432.87 o 
 -16  22   8       20.31      204.83    411.77 o 
 -14  22   8       15.02     -338.81    394.37 o 
 -12  22   8       39.32      506.36    388.38 o 
 -10  22   8      968.98      736.10    417.19 o 
  -8  22   8     2255.22     2196.67    456.63 o 
  -6  22   8      310.03      340.55    382.00 o 
  -4  22   8      109.43      424.49    382.00 o 
  -2  22   8      194.49     -238.92    365.31 o 
   0  22   8     4674.32     3764.63    583.48 o 
   2  22   8     1109.04      627.54    553.12 o 
   4  22   8     5360.54     5489.92    798.14 o 
   6  22   8      690.89     -249.24    426.80 o 
   8  22   8      460.84     -370.09    362.93 o 
  10  22   8        3.80      178.79    374.69 o 
  12  22   8     1236.27      867.83    459.49 o 
  14  22   8      197.56      450.40    387.75 o 
  16  22   8      278.76      920.58    414.36 o 
  18  22   8     1565.53     1975.09    491.12 o 
  20  22   8     3848.09     4831.59    744.61 o 
  22  22   8     2247.56     1935.99    538.76 o 
 -21  23   8      633.52     1526.38    498.26 o 
 -19  23   8      248.76      587.58    451.74 o 
 -17  23   8     3231.49     3136.13    572.53 o 
 -15  23   8      463.53      579.15    444.04 o 
 -13  23   8      982.70      322.67    420.18 o 
 -11  23   8     1454.38     1009.93    467.03 o 
  -9  23   8     2726.66     2524.84    482.80 o 
  -7  23   8     2734.56     2290.17    483.25 o 
  -5  23   8     7062.61     7493.93    661.24 o 
  -3  23   8      987.80      406.78    394.93 o 
  -1  23   8      152.87      212.22    396.43 o 
   1  23   8     2756.14     1849.48    638.15 o 
   3  23   8     9417.14     8630.41    930.45 o 
   5  23   8     5180.42     6339.39   1109.14 o 
   7  23   8     4490.71     5777.14    630.15 o 
   9  23   8     1068.78      768.55    451.97 o 
  11  23   8     1684.22     2255.60    568.32 o 
  13  23   8     6751.78     6983.11    665.39 o 
  15  23   8     1322.56      841.11    509.69 o 
  17  23   8     6439.63     5509.16    600.74 o 
  19  23   8     4386.88     3692.94    551.64 o 
  21  23   8      422.55      314.55    459.04 o 
  23  23   8      787.16      164.69    486.63 o 
 -22  24   8        1.44        0.17    453.88 o 
 -20  24   8     1583.80     1213.65    503.27 o 
 -18  24   8      396.15      956.28    490.84 o 
 -16  24   8       36.89      365.90    442.17 o 
 -14  24   8     1444.16     1094.11    471.58 o 
 -12  24   8     2699.83     1577.53    469.62 o 
 -10  24   8     1794.67     1255.68    570.02 o 
  -8  24   8      305.33      -58.52    408.16 o 
  -6  24   8      678.02      822.56    419.11 o 
  -4  24   8        1.10     -142.21    412.10 o 
  -2  24   8      746.51      171.48    393.85 o 
   0  24   8      112.30      482.66    558.74 o 
   2  24   8      103.48       18.51    529.09 o 
   4  24   8      197.38      735.90    567.95 o 
   6  24   8      672.71     1524.30    597.75 o 
   8  24   8       27.83     -607.01    404.67 o 
  10  24   8      108.32        3.78    441.11 o 
  12  24   8      330.70     1253.87    449.81 o 
  14  24   8      368.97       83.07    508.62 o 
  16  24   8      125.79      233.22    434.85 o 
  18  24   8     3314.47     3580.18    549.54 o 
  20  24   8     3000.06     2877.39    546.84 o 
  22  24   8      513.08     -176.29    468.39 o 
  24  24   8       45.69     -614.90    522.58 o 
 -23  25   8      250.80      466.91    567.52 o 
 -21  25   8     3011.23     3198.27    621.12 o 
 -19  25   8      569.72     -102.75    469.99 o 
 -17  25   8       97.05     -146.00    444.59 o 
 -15  25   8     1039.22      375.28    477.19 o 
 -13  25   8     3226.59     2853.06    543.29 o 
 -11  25   8       23.70      145.80    421.95 o 
  -9  25   8     2820.76     1986.75    503.02 o 
  -7  25   8     1961.68     1408.37    463.98 o 
  -5  25   8     3572.49     3514.86    551.47 o 
  -3  25   8        1.83     -196.90    392.01 o 
  -1  25   8    18612.80    17693.33   1239.88 o 
   1  25   8       43.42      429.30    562.80 o 
   3  25   8      411.49      246.58    577.65 o 
   5  25   8     8401.66    10189.27   1037.95 o 
   7  25   8      209.68      112.11    478.49 o 
   9  25   8     3148.29     2728.13    558.08 o 
  11  25   8     2021.64     1409.06    522.32 o 
  13  25   8      980.85     2193.28    551.41 o 
  15  25   8     2239.87     1894.79    532.58 o 
  17  25   8     7634.18     8293.87    741.42 o 
  19  25   8      353.07     -478.09    421.81 o 
  21  25   8       33.15       84.33    454.74 o 
  23  25   8       62.61      601.25    563.20 o 
  25  25   8      166.08      650.27    598.56 o 
 -24  26   8      453.79      168.31    688.15 o 
 -22  26   8       31.47      554.61    577.57 o 
 -20  26   8       36.67     -165.27    473.84 o 
 -18  26   8      453.94     -504.28    441.89 o 
 -16  26   8       34.18     -578.04    419.95 o 
 -14  26   8        8.41      111.84    453.81 o 
 -12  26   8      137.24      585.08    467.22 o 
 -10  26   8     2430.26     2297.78    698.35 o 
  -8  26   8      944.65      193.54    441.33 o 
  -6  26   8     1106.74      362.05    451.99 o 
  -4  26   8       32.88       55.90    400.96 o 
  -2  26   8      307.03      535.86    546.46 o 
   0  26   8      428.18      757.28    614.31 o 
   2  26   8       84.65     -137.10    572.48 o 
   4  26   8      151.92     -184.53    670.85 o 
   6  26   8        2.23      193.74    633.40 o 
   8  26   8      184.40      514.91    502.33 o 
  10  26   8      182.51      197.56    500.64 o 
  12  26   8       83.49     -347.69    439.51 o 
  14  26   8      498.21      474.34    528.11 o 
  16  26   8       52.61      695.67    536.30 o 
  18  26   8     1355.03     1445.46    554.71 o 
  20  26   8       30.46     -132.81    466.76 o 
  22  26   8     1774.30     1036.70    609.11 o 
  24  26   8       19.60      -15.35    572.13 o 
 -23  27   8       58.58      380.00    584.65 o 
 -21  27   8      301.36     -220.73    592.09 o 
 -19  27   8      343.57     -699.49    489.42 o 
 -17  27   8     1623.20      745.75    487.40 o 
 -15  27   8       28.61        2.83    465.72 o 
 -13  27   8      132.66      163.35    470.24 o 
 -11  27   8       10.16      105.21    441.26 o 
  -9  27   8     1637.77     1807.52    514.85 o 
  -7  27   8      338.79      187.59    424.83 o 
  -5  27   8      617.15     1273.22    481.52 o 
  -3  27   8     4122.94     3526.80    628.44 o 
  -1  27   8     3488.95     5239.59    835.57 o 
   1  27   8      154.01       94.62    546.49 o 
   3  27   8     5942.43     5570.90    827.93 o 
   5  27   8     3588.40     3393.17    867.07 o 
   7  27   8     2069.01     1858.13    716.25 o 
   9  27   8     7643.45     9211.60    899.92 o 
  11  27   8       22.94     -178.31    570.54 o 
  13  27   8     1159.19     1098.97    553.30 o 
  15  27   8     6338.27     6237.10   1049.05 o 
  17  27   8      220.26     -134.29    526.51 o 
  19  27   8      368.21      314.25    524.73 o 
  21  27   8     1076.61      673.77    578.94 o 
  23  27   8     1157.88     1512.23    616.86 o 
 -22  28   8        7.73     -527.47    588.63 o 
 -20  28   8       31.53      103.45    545.44 o 
 -18  28   8       46.53      320.37    518.10 o 
 -16  28   8       49.98      301.36    468.80 o 
 -14  28   8       11.42     -311.88    474.53 o 
 -12  28   8      766.37      463.96    481.41 o 
 -10  28   8      377.93     -362.59    490.73 o 
  -8  28   8      979.00     1192.70    526.52 o 
  -6  28   8        0.80     -213.54    432.18 o 
  -4  28   8      480.79      -68.22    485.42 o 
  -2  28   8        3.68      408.02    578.06 o 
   0  28   8      393.33     -194.26    616.03 o 
   2  28   8      150.29      176.61    576.79 o 
   4  28   8        8.10      541.68    641.56 o 
   6  28   8     1133.07      890.84    651.96 o 
   8  28   8      116.59     -172.43    517.11 o 
  10  28   8      182.18      224.64    544.00 o 
  12  28   8      137.85     -486.46    509.98 o 
  14  28   8      445.65      296.14    521.57 o 
  16  28   8        8.95     -214.83    668.08 o 
  18  28   8        4.24      827.39    572.55 o 
  20  28   8      509.83      -20.92    571.28 o 
  22  28   8       52.25      413.88    680.57 o 
 -21  29   8      613.69      598.11    648.41 o 
 -19  29   8       18.07     -240.66    530.29 o 
 -17  29   8      772.90      631.59    549.92 o 
 -15  29   8      543.39     -231.48    458.03 o 
 -13  29   8      106.06      173.01    479.81 o 
 -11  29   8       76.54      126.18    472.29 o 
  -9  29   8     1022.08      708.42    528.03 o 
  -7  29   8     1057.18     1133.04    501.26 o 
  -5  29   8     4499.94     4926.74    766.84 o 
  -3  29   8     1956.54     2340.98    919.34 o 
  -1  29   8     1378.48     1421.84    767.90 o 
   1  29   8     2321.22     2238.83    721.54 o 
   3  29   8     1534.36     1640.71    706.42 o 
   5  29   8     2287.62     1442.65    661.31 o 
   7  29   8     4782.45     5087.77    946.07 o 
   9  29   8      185.04     -640.71    526.43 o 
  11  29   8      310.56      148.91    566.47 o 
  13  29   8     7335.78     9412.51   1148.11 o 
  15  29   8      787.27     1218.21    659.80 o 
  17  29   8     3052.74     3851.31    786.18 o 
  19  29   8      994.22     -123.65    574.80 o 
  21  29   8        5.76     -131.37    638.07 o 
 -18  30   8       82.87      371.64    594.97 o 
 -16  30   8        6.61     -764.57    509.71 o 
 -14  30   8       58.85     -127.96    493.75 o 
 -12  30   8      131.71     -657.29    465.51 o 
 -10  30   8      503.61      335.27    487.99 o 
  -8  30   8       32.14      -26.99    505.57 o 
  -6  30   8      124.20      756.08    539.38 o 
  -4  30   8        2.40     -865.75    592.29 o 
  -2  30   8      203.08     -298.77    587.74 o 
   0  30   8        2.13      394.37    618.62 o 
   2  30   8        4.21     -608.55    613.10 o 
   4  30   8     2700.94     2853.78    944.95 o 
   6  30   8      108.61      -95.02    642.78 o 
   8  30   8      100.50     -317.36    670.45 o 
  10  30   8     2325.34     1993.66    670.38 o 
  12  30   8       64.13      -98.52    553.38 o 
  14  30   8        0.22      127.77    578.41 o 
  16  30   8      465.68        7.05    611.47 o 
  18  30   8      411.20     -191.04    570.74 o 
 -17  31   8       56.63     -284.50    563.81 o 
 -15  31   8      122.55     -524.82    548.33 o 
 -13  31   8      740.65      174.29    500.86 o 
 -11  31   8       10.30       97.40    554.06 o 
  -9  31   8        3.64      329.36    493.55 o 
  -7  31   8     1897.14     1028.53    625.71 o 
  -5  31   8     1376.24     2006.64    726.96 o 
  -3  31   8       69.33      163.97    635.69 o 
  -1  31   8      352.86     1252.12    698.16 o 
   1  31   8     1972.52     2047.42    756.86 o 
   3  31   8      598.40      370.29    656.18 o 
   5  31   8      813.67     1492.13   1133.72 o 
   7  31   8     1631.00     1354.20    746.21 o 
   9  31   8     2820.30     3051.36   1002.66 o 
  11  31   8     4321.98     4483.87    815.26 o 
  13  31   8      234.73      479.44    628.99 o 
  15  31   8     1130.43     1672.11    656.66 o 
  17  31   8     3000.26     2023.18    733.95 o 
 -16  32   8       48.15     -576.16    580.52 o 
 -14  32   8      356.48      727.15    608.61 o 
 -12  32   8      256.29      -87.31    528.78 o 
 -10  32   8      258.21     -310.88    484.52 o 
  -8  32   8      186.54     -388.14    549.50 o 
  -6  32   8       29.14      -40.69    645.25 o 
  -4  32   8      110.44        4.10    670.74 o 
  -2  32   8        7.57       42.92    643.51 o 
   0  32   8      347.00      109.36    685.05 o 
   2  32   8     1072.52     -849.24    811.65 o 
   4  32   8      204.44      -87.40    699.73 o 
   6  32   8      215.01      912.28    719.62 o 
   8  32   8       84.27      -31.69    723.71 o 
  10  32   8      625.98      476.06    639.26 o 
  12  32   8       69.36      184.53    726.39 o 
  14  32   8        4.63      214.53    638.13 o 
  16  32   8      171.13      790.35    675.69 o 
 -13  33   8       18.06     1112.75    638.06 o 
 -11  33   8        1.44     -846.45    564.30 o 
  -9  33   8      194.95       19.68    564.05 o 
  -7  33   8      962.56      261.07    698.31 o 
  -5  33   8       91.76     -415.69    764.72 o 
  -3  33   8      349.40      860.42    709.24 o 
  -1  33   8     2620.64     2068.71    797.78 o 
   1  33   8       13.12     -501.01    652.99 o 
   3  33   8     2364.47     3181.46    869.24 o 
   5  33   8      803.17      857.26    751.28 o 
   7  33   8     1331.79      524.21    876.70 o 
   9  33   8      680.37     -519.01    668.98 o 
  11  33   8     2180.85     2094.04    732.47 o 
  13  33   8      108.63     -307.01    621.19 o 
 -10  34   8      165.56      173.28    676.47 o 
  -8  34   8       28.65      230.55    584.90 o 
  -6  34   8       19.57     -386.15    628.18 o 
  -4  34   8      162.91     -875.56    610.78 o 
  -2  34   8       10.70      429.18    695.98 o 
   0  34   8        5.54     -277.49    871.37 o 
   2  34   8      556.22     1010.37    763.04 o 
   4  34   8       50.80      254.64    760.44 o 
   6  34   8        9.60     -336.70    728.91 o 
   8  34   8      183.59     -928.60    823.38 o 
  10  34   8       95.39      113.60    651.01 o 
  -7  35   8      438.77       58.72    694.35 o 
  -5  35   8      143.16        9.46    787.11 o 
  -3  35   8     1749.67      769.98    969.48 o 
  -1  35   8      287.49       16.07    705.11 o 
   1  35   8      133.88      499.06    753.15 o 
   3  35   8      423.05     -577.84    727.72 o 
   5  35   8      666.56       -5.71    732.24 o 
   7  35   8     3023.99     5323.18    981.40 o 
   0  36   8      562.23     -263.65    914.03 o 
   0   1   9     1512.20     1338.20    336.47 o 
  -1   2   9     2287.20     2748.15    370.57 o 
   1   2   9      185.53      208.11    284.42 o 
  -2   3   9    19139.07    20871.50    801.93 o 
   0   3   9       81.91      333.59    288.26 o 
   2   3   9      525.44     -167.73    433.34 o 
  -3   4   9     4276.89     5993.66    575.78 o 
  -1   4   9      155.35      180.04    270.80 o 
   1   4   9     1783.24     2640.37    380.78 o 
   3   4   9      429.03      872.98    263.50 o 
  -4   5   9        4.91     -316.76    211.17 o 
  -2   5   9     1552.32     1431.95    294.24 o 
   0   5   9      310.40      421.47    339.86 o 
   2   5   9      678.93      480.55    263.72 o 
   4   5   9     2055.20     2093.71    299.53 o 
  -5   6   9      326.04     -352.96    293.81 o 
  -3   6   9     5009.45     7029.70    425.40 o 
  -1   6   9     1637.52     1910.67    344.81 o 
   1   6   9      247.67     -309.19    206.12 o 
   3   6   9       91.63       -6.20    233.13 o 
   5   6   9        2.73      -81.35    250.55 o 
  -6   7   9     4238.60     4620.34    421.07 o 
  -4   7   9      226.39     -173.19    247.67 o 
  -2   7   9     2373.81     2581.04    287.77 o 
   0   7   9     1322.20     1604.85    275.08 o 
   2   7   9        1.48      389.06    241.39 o 
   4   7   9       58.14     -106.25    225.53 o 
   6   7   9     1756.86     1468.26    305.96 o 
  -7   8   9     5216.74     4981.86    603.62 o 
  -5   8   9       25.96     -332.26    248.10 o 
  -3   8   9      900.17      799.42    260.05 o 
  -1   8   9     3344.75     3164.41    303.72 o 
   1   8   9     1502.41      862.62    248.10 o 
   3   8   9     8936.65     8029.15    483.53 o 
   5   8   9       66.70      286.26    244.42 o 
   7   8   9     2286.68     1997.37    360.05 o 
  -8   9   9     4151.11     3866.64    425.87 o 
  -6   9   9     1748.15     1331.95    342.49 o 
  -4   9   9      117.84       94.57    251.17 o 
  -2   9   9     1088.93      788.70    245.46 o 
   0   9   9      346.40      153.79    197.09 o 
   2   9   9     1176.40      748.57    277.32 o 
   4   9   9     2600.94     1967.61    319.26 o 
   6   9   9     4653.06     5190.75    427.20 o 
   8   9   9     4275.82     3818.80    440.04 o 
  -9  10   9      457.64      296.57    288.11 o 
  -7  10   9     2084.17     1883.10    340.99 o 
  -5  10   9     4017.63     4652.98    390.19 o 
  -3  10   9      926.92      612.53    267.63 o 
  -1  10   9     4058.71     4754.72    361.19 o 
   1  10   9        7.06       35.45    207.97 o 
   3  10   9        1.24     -346.46    230.97 o 
   5  10   9     4509.94     4976.43    422.91 o 
   7  10   9     1045.33      634.51    301.45 o 
   9  10   9      297.16     -387.14    287.00 o 
 -10  11   9      254.68      127.53    304.94 o 
  -8  11   9     4290.09     5740.73    508.98 o 
  -6  11   9       16.89      415.95    257.70 o 
  -4  11   9    10033.31    10622.89    500.55 o 
  -2  11   9      289.14      220.84    253.87 o 
   0  11   9     1503.50     1485.58    293.30 o 
   2  11   9      243.94      242.40    224.74 o 
   4  11   9     7036.11     7610.70    467.65 o 
   6  11   9      273.72     -214.32    255.67 o 
   8  11   9     1046.83      594.61    322.74 o 
  10  11   9     5908.68     6400.60    530.14 o 
 -11  12   9    10509.98    11439.19    772.15 o 
  -9  12   9     1613.93     2095.58    409.09 o 
  -7  12   9    12309.01    14581.79    888.95 o 
  -5  12   9      964.91     1387.95    303.69 o 
  -3  12   9      156.03     -334.87    248.82 o 
  -1  12   9     7922.04     9187.77    890.48 o 
   1  12   9     3441.75     3842.18    368.56 o 
   3  12   9    12119.45    12282.89    546.02 o 
   5  12   9        4.71      -53.23    254.83 o 
   7  12   9     3378.06     2902.12    405.79 o 
   9  12   9     3357.46     2980.67    393.82 o 
  11  12   9      848.48      306.76    327.59 o 
 -12  13   9     3504.30     4068.36    464.61 o 
 -10  13   9      902.40      -33.86    314.81 o 
  -8  13   9     5438.74     5719.38    520.87 o 
  -6  13   9      772.10     1055.85    346.99 o 
  -4  13   9       59.73     -452.04    301.36 o 
  -2  13   9     2268.73     3200.26    368.03 o 
   0  13   9     8310.54     7890.82    489.14 o 
   2  13   9      209.09      -79.06    246.97 o 
   4  13   9      661.01      323.50    255.34 o 
   6  13   9      741.48      505.46    343.20 o 
   8  13   9     2648.91     3967.21    455.80 o 
  10  13   9     2097.54     1704.97    357.57 o 
  12  13   9     8219.18     8895.15    637.67 o 
 -13  14   9     1297.24     1419.77    384.71 o 
 -11  14   9     1226.78      753.68    367.35 o 
  -9  14   9     1326.44     1180.96    359.42 o 
  -7  14   9      760.10      226.16    313.46 o 
  -5  14   9       11.61       83.55    312.88 o 
  -3  14   9    16693.22    17383.23    818.55 o 
  -1  14   9      673.11      995.17    302.71 o 
   1  14   9        8.15      256.80    273.39 o 
   3  14   9       37.59     -125.05    262.79 o 
   5  14   9     3949.87     3958.31    366.78 o 
   7  14   9     1613.47     1430.31    473.79 o 
   9  14   9       39.52      -53.63    288.35 o 
  11  14   9     2706.00     2895.63    416.64 o 
  13  14   9      177.02      398.84    324.75 o 
 -14  15   9     8215.00    10347.30    834.67 o 
 -12  15   9     3244.97     3597.57    586.55 o 
 -10  15   9      558.51      276.69    349.11 o 
  -8  15   9      302.06      579.04    349.42 o 
  -6  15   9    11068.84    12078.73   1000.72 o 
  -4  15   9     6068.91     6335.49    708.72 o 
  -2  15   9    23908.22    24455.15    975.11 o 
   0  15   9    12134.24    10140.55    554.84 o 
   2  15   9     1172.13      668.45    458.72 o 
   4  15   9      348.89      -30.18    274.57 o 
   6  15   9     3801.96     3503.97    400.42 o 
   8  15   9    10285.20     9928.50    869.75 o 
  10  15   9     1708.20     1782.61    360.67 o 
  12  15   9     1249.00     1512.52    385.87 o 
  14  15   9     6796.48     7935.90    692.47 o 
 -15  16   9     5151.20     5361.74    853.63 o 
 -13  16   9      165.91      284.11    368.84 o 
 -11  16   9     7951.76     7289.03    709.28 o 
  -9  16   9     6620.19     6895.99    594.52 o 
  -7  16   9     5068.32     5253.39    528.50 o 
  -5  16   9     2913.91     3565.44    556.29 o 
  -3  16   9      537.68      343.23    373.22 o 
  -1  16   9      244.56      114.62    333.23 o 
   1  16   9    14518.13    15236.89    670.28 o 
   3  16   9      337.65      395.95    356.64 o 
   5  16   9     8132.47     9686.19    708.03 o 
   7  16   9     2990.77     2323.14    367.01 o 
   9  16   9      340.59      480.37    288.71 o 
  11  16   9      862.49      130.62    326.44 o 
  13  16   9     1772.00     2212.46    417.66 o 
  15  16   9       89.19     -116.85    348.16 o 
 -16  17   9        3.99     -172.16    399.89 o 
 -14  17   9       15.28       56.69    370.45 o 
 -12  17   9       96.83       50.14    348.37 o 
 -10  17   9     6201.19     3898.54    506.24 o 
  -8  17   9      939.12      620.46    375.20 o 
  -6  17   9     1483.93     1073.41    394.52 o 
  -4  17   9     5018.26     4371.38    516.36 o 
  -2  17   9     5301.42     5961.46    806.93 o 
   0  17   9      103.09      -97.70    337.15 o 
   2  17   9     4688.91     5259.22    502.80 o 
   4  17   9    25878.53    25636.42   1388.94 o 
   6  17   9     1458.14     1322.79    412.83 o 
   8  17   9      564.96     -216.25    345.27 o 
  10  17   9    15219.95    17977.04    914.05 o 
  12  17   9     9340.53     9321.04    610.04 o 
  14  17   9       54.01      233.54    376.90 o 
  16  17   9     5005.54     4891.57    550.11 o 
 -17  18   9     9990.23    10801.67    744.67 o 
 -15  18   9       43.69     -234.18    381.80 o 
 -13  18   9     5911.24     7275.01    661.96 o 
 -11  18   9      151.00      -67.64    379.66 o 
  -9  18   9     1212.99     1204.58    407.55 o 
  -7  18   9     5301.92     4652.55    914.83 o 
  -5  18   9       42.62      301.08    352.95 o 
  -3  18   9      155.78      321.16    357.54 o 
  -1  18   9     9840.17     9357.22    670.07 o 
   1  18   9      910.07      367.01    418.07 o 
   3  18   9      825.29      638.58    380.69 o 
   5  18   9      493.20      551.64    405.06 o 
   7  18   9      385.10      156.69    351.96 o 
   9  18   9     5616.45     5138.26    602.71 o 
  11  18   9      884.01      529.38    326.29 o 
  13  18   9     2412.78     1979.11    392.31 o 
  15  18   9     2743.77     2502.70    461.20 o 
  17  18   9      897.05      241.99    516.38 o 
 -18  19   9     3673.26     2992.33    513.58 o 
 -16  19   9     6739.90     5696.23    637.59 o 
 -14  19   9      846.54     1183.90    454.19 o 
 -12  19   9       95.84       13.99    390.76 o 
 -10  19   9     1276.99     1597.94    434.03 o 
  -8  19   9     7286.02     6846.88    899.29 o 
  -6  19   9     1929.01     1634.14    438.11 o 
  -4  19   9      793.86      542.95    388.04 o 
  -2  19   9     4645.28     4936.88    982.01 o 
   0  19   9     4841.95     3187.49    561.68 o 
   2  19   9     1251.86     1858.00    576.98 o 
   4  19   9     2688.60     1664.88    523.21 o 
   6  19   9    11498.21    11244.82   1184.63 o 
   8  19   9     6092.60     7239.79    680.56 o 
  10  19   9      403.05      723.06    396.65 o 
  12  19   9     9987.42     9047.06    588.48 o 
  14  19   9    12227.03    11909.95    726.13 o 
  16  19   9      134.19       99.06    381.91 o 
  18  19   9      899.05     1138.21    443.66 o 
 -19  20   9    10488.06    10012.60    740.23 o 
 -17  20   9      171.98       44.12    436.94 o 
 -15  20   9      479.43     1099.14    457.69 o 
 -13  20   9     3654.73     3234.95    535.92 o 
 -11  20   9     1036.71      931.49    430.21 o 
  -9  20   9     7089.68     7451.96    693.38 o 
  -7  20   9      987.32     1584.41    478.14 o 
  -5  20   9       41.09     -158.96    386.23 o 
  -3  20   9      257.25      505.65    389.37 o 
  -1  20   9     3634.50     4072.91    533.12 o 
   1  20   9      313.59      220.34    497.55 o 
   3  20   9     1702.58     1488.47    577.07 o 
   5  20   9     2081.43     2068.06    503.90 o 
   7  20   9      294.12      -43.31    427.15 o 
   9  20   9      473.23      978.13    429.25 o 
  11  20   9        5.08       47.11    381.23 o 
  13  20   9       60.57     -143.19    352.02 o 
  15  20   9     1596.80      873.17    398.09 o 
  17  20   9      958.82      350.47    409.84 o 
  19  20   9     1837.25      992.42    458.15 o 
 -20  21   9      542.99     -267.57    446.18 o 
 -18  21   9      106.37     -287.57    402.66 o 
 -16  21   9      851.54     1506.07    500.15 o 
 -14  21   9     7290.52     6049.06    662.58 o 
 -12  21   9     8360.58     7863.48    682.26 o 
 -10  21   9      486.54      771.73    411.22 o 
  -8  21   9       16.52      473.45    391.56 o 
  -6  21   9      317.15      -48.35    377.34 o 
  -4  21   9     6192.40     6863.39    628.13 o 
  -2  21   9       64.20      -71.57    384.89 o 
   0  21   9     1168.67      872.40    563.19 o 
   2  21   9     1937.67     2414.67    907.16 o 
   4  21   9     5776.66     5152.27    808.37 o 
   6  21   9      180.86       -0.15    433.07 o 
   8  21   9     4664.69     4826.74    610.64 o 
  10  21   9     4460.74     4467.61    636.36 o 
  12  21   9      195.91       85.69    420.91 o 
  14  21   9     1967.17     1598.57    469.31 o 
  16  21   9    10076.97     9724.14    677.52 o 
  18  21   9      163.90     -131.69    389.14 o 
  20  21   9       19.51     -205.82    406.31 o 
 -21  22   9     7471.14     7329.91    794.85 o 
 -19  22   9      457.98      561.61    457.26 o 
 -17  22   9       39.13      522.03    456.28 o 
 -15  22   9     4942.03     5199.39    631.29 o 
 -13  22   9      418.06      330.48    424.44 o 
 -11  22   9       20.77      133.13    428.18 o 
  -9  22   9     1268.25     1380.81    462.73 o 
  -7  22   9       18.80      -69.91    392.73 o 
  -5  22   9       84.91      187.33    392.99 o 
  -3  22   9     4832.73     3847.32    730.65 o 
  -1  22   9       64.51     -178.06    664.46 o 
   1  22   9      160.68      475.26    573.09 o 
   3  22   9       24.91     -435.22    510.74 o 
   5  22   9     4481.34     4247.78    751.26 o 
   7  22   9     1457.48     1625.61    549.88 o 
   9  22   9      357.36      168.32    417.14 o 
  11  22   9     1083.15      801.45    463.20 o 
  13  22   9     3680.67     3968.32    599.28 o 
  15  22   9     1163.77      634.37    494.64 o 
  17  22   9     1977.45     1323.94    476.63 o 
  19  22   9     1861.91     1937.71    512.13 o 
  21  22   9     1502.84      927.54    486.45 o 
 -22  23   9      339.26     -551.91    428.26 o 
 -20  23   9      177.86       77.50    655.69 o 
 -18  23   9     3652.84     3202.38    591.49 o 
 -16  23   9      658.44      797.63    483.39 o 
 -14  23   9       52.25     -371.26    422.28 o 
 -12  23   9      927.66      545.47    437.40 o 
 -10  23   9     6377.97     5814.84    699.48 o 
  -8  23   9     7862.12     6010.42    614.43 o 
  -6  23   9     1243.66      869.96    508.90 o 
  -4  23   9     7737.50     7744.99    679.48 o 
  -2  23   9     1709.75      793.61    508.79 o 
   0  23   9       16.67     -218.02    508.44 o 
   2  23   9     4447.98     4596.55    778.60 o 
   4  23   9    10398.69    10212.85   1029.61 o 
   6  23   9      256.00      333.07    733.62 o 
   8  23   9     2624.35     1626.00    944.83 o 
  10  23   9     4158.36     5030.61    628.25 o 
  12  23   9     1097.58      908.11    527.86 o 
  14  23   9      649.12      201.20    484.68 o 
  16  23   9     2600.85     2171.04    569.53 o 
  18  23   9     4332.33     3802.81    579.55 o 
  20  23   9       14.06      275.96    446.65 o 
  22  23   9       14.17     -694.11    462.74 o 
 -23  24   9     3234.46     1916.91    613.83 o 
 -21  24   9      128.56     -101.27    474.65 o 
 -19  24   9       10.37     -263.01    462.31 o 
 -17  24   9     3246.11     2753.61    600.14 o 
 -15  24   9     1986.85     1456.60    515.26 o 
 -13  24   9      479.53      199.32    448.92 o 
 -11  24   9     7023.76     7064.32    742.37 o 
  -9  24   9      194.96      557.93    462.75 o 
  -7  24   9     6989.18     6472.66    648.57 o 
  -5  24   9        6.81      298.70    419.82 o 
  -3  24   9     3482.81     2951.23    666.80 o 
  -1  24   9      768.12     -138.63    538.48 o 
   1  24   9     6386.56     7568.39    907.87 o 
   3  24   9      861.81     -277.10    695.39 o 
   5  24   9      936.05      122.04   1026.01 o 
   7  24   9     1208.72     1029.35    649.09 o 
   9  24   9     3765.21     3035.23   1082.67 o 
  11  24   9     1137.98      578.18    607.74 o 
  13  24   9     6594.22     6842.77    723.95 o 
  15  24   9      915.61      758.65    522.54 o 
  17  24   9     1813.23     2269.65    590.84 o 
  19  24   9       12.02      -39.55    427.94 o 
  21  24   9      300.90      229.02    474.77 o 
  23  24   9       20.47       17.30    487.21 o 
 -24  25   9      335.96     -551.87    552.45 o 
 -22  25   9     1404.22     1883.03    577.97 o 
 -20  25   9      130.30      -18.75    484.40 o 
 -18  25   9        1.74      253.83    496.78 o 
 -16  25   9      388.59      727.40    487.31 o 
 -14  25   9     3903.75     3399.84    601.98 o 
 -12  25   9        9.12      414.01    453.63 o 
 -10  25   9      231.53      485.44    456.73 o 
  -8  25   9      775.51     1410.21    460.01 o 
  -6  25   9     1148.77     1890.15    487.38 o 
  -4  25   9      757.36      739.51    463.74 o 
  -2  25   9     2811.47     1829.97    645.97 o 
   0  25   9     4758.35     6119.56   1429.10 o 
   2  25   9      472.76      773.70    638.17 o 
   4  25   9     1364.51      903.97    677.05 o 
   6  25   9     3372.77     3768.72    763.89 o 
   8  25   9     6410.52     6999.17    959.91 o 
  10  25   9      638.74      108.68    636.12 o 
  12  25   9     1254.50     1333.76    539.99 o 
  14  25   9     2489.03     2092.11    596.36 o 
  16  25   9       75.89      811.10    534.17 o 
  18  25   9      445.68      364.39    543.50 o 
  20  25   9      363.77       62.37    530.04 o 
  22  25   9      195.63      606.54    521.14 o 
  24  25   9       66.02      184.72    588.46 o 
 -21  26   9       23.13      110.67    502.42 o 
 -19  26   9     2841.59     3313.19    621.51 o 
 -17  26   9     3206.64     2764.28    616.40 o 
 -15  26   9     2791.16     3313.42    595.27 o 
 -13  26   9     1088.18      922.82    512.46 o 
 -11  26   9      264.81      253.29    447.46 o 
  -9  26   9        8.90     -461.13    432.80 o 
  -7  26   9     3738.61     3721.31    587.43 o 
  -5  26   9     1675.90     1466.63    491.70 o 
  -3  26   9     3678.15     3217.67    757.00 o 
  -1  26   9      377.65      817.73    613.11 o 
   1  26   9      692.77     -182.32    579.42 o 
   3  26   9       76.38     -318.10    615.77 o 
   5  26   9     2165.18     2379.38    717.57 o 
   7  26   9      113.81      -83.56    614.86 o 
   9  26   9        6.38     -589.69    503.00 o 
  11  26   9       74.51     -779.89    519.93 o 
  13  26   9      409.78       33.60    516.95 o 
  15  26   9     4003.35     4469.00    710.95 o 
  17  26   9        2.92     -130.09    495.35 o 
  19  26   9       77.93     -724.93    483.29 o 
  21  26   9     1910.30     1735.32    624.37 o 
 -20  27   9     1285.09     1166.50    595.38 o 
 -18  27   9     2653.92     1958.42    599.61 o 
 -16  27   9      152.53     -210.89    469.18 o 
 -14  27   9      113.78      513.93    501.84 o 
 -12  27   9     4071.88     3637.45    618.48 o 
 -10  27   9     1025.15      689.82    785.93 o 
  -8  27   9       15.41     -478.42    436.37 o 
  -6  27   9     4061.27     3995.03    674.67 o 
  -4  27   9     3259.09     1728.77    688.52 o 
  -2  27   9       39.48     -662.71    556.93 o 
   0  27   9       30.99     -416.56    575.21 o 
   2  27   9     1453.88     2312.70    739.64 o 
   4  27   9      126.58       81.71    583.93 o 
   6  27   9     2207.68      498.71    668.10 o 
   8  27   9     1345.78     1738.23   1267.03 o 
  10  27   9     1921.81     2507.89    718.29 o 
  12  27   9       30.53     -623.06    540.35 o 
  14  27   9      123.55     -870.77    580.52 o 
  16  27   9     1188.74     1389.63    778.69 o 
  18  27   9      401.36      538.11    551.58 o 
  20  27   9      183.68       77.42    564.58 o 
 -19  28   9     1097.48     1258.15    619.91 o 
 -17  28   9       39.39      229.21    620.71 o 
 -15  28   9     2471.30     2382.59    614.30 o 
 -13  28   9     4706.43     3929.94    642.87 o 
 -11  28   9      622.07      776.02    502.30 o 
  -9  28   9     2925.64     2316.62    555.28 o 
  -7  28   9      682.22      807.80    518.08 o 
  -5  28   9       25.46      474.32    627.77 o 
  -3  28   9     4538.00     4177.76    827.80 o 
  -1  28   9     2391.06     2480.44    742.09 o 
   1  28   9     4642.56     5559.85    900.47 o 
   3  28   9      333.75      229.87    735.91 o 
   5  28   9     1550.37     1911.51    989.08 o 
   7  28   9       50.93     -955.59    637.06 o 
   9  28   9      826.75      723.08    697.84 o 
  11  28   9      104.49     1109.10    626.64 o 
  13  28   9      266.06      292.69    628.27 o 
  15  28   9      223.06     -751.29    571.01 o 
  17  28   9      139.39     -170.37    576.10 o 
  19  28   9      892.33      486.62    666.81 o 
 -18  29   9       29.27       61.17    572.87 o 
 -16  29   9      833.08       20.06    520.66 o 
 -14  29   9      189.89       49.81    500.67 o 
 -12  29   9      598.55      825.42    532.61 o 
 -10  29   9     1670.78     1957.76    560.71 o 
  -8  29   9        6.91     -367.72    472.37 o 
  -6  29   9      435.36     1524.21    699.89 o 
  -4  29   9       69.19      663.73    645.59 o 
  -2  29   9     1995.10     2648.10    764.88 o 
   0  29   9       59.28      688.42    678.89 o 
   2  29   9      151.67      472.34    659.17 o 
   4  29   9      435.37     -627.04    646.95 o 
   6  29   9      365.10     1687.45    771.65 o 
   8  29   9        1.68     1247.32    752.96 o 
  10  29   9      255.96      877.78    635.52 o 
  12  29   9     1733.52     1206.22    677.40 o 
  14  29   9      214.89     1448.55    670.50 o 
  16  29   9      359.28     -427.34    652.21 o 
  18  29   9     1013.21      913.58    651.39 o 
 -17  30   9     2843.89     2447.86    697.56 o 
 -15  30   9     1477.28      653.75    552.44 o 
 -13  30   9        8.35      497.32    539.19 o 
 -11  30   9       92.32      -45.57    511.89 o 
  -9  30   9     1108.21     1410.93    568.49 o 
  -7  30   9       63.96     -207.99    608.45 o 
  -5  30   9     1051.00     2055.91    932.14 o 
  -3  30   9     3217.42     1669.37    731.62 o 
  -1  30   9     2084.86     1959.48    725.89 o 
   1  30   9      306.87      387.75    671.30 o 
   3  30   9     5771.50     5963.84   1001.47 o 
   5  30   9     5685.58     5772.54   1147.52 o 
   7  30   9       82.04      195.07    737.29 o 
   9  30   9        9.32     1325.19    733.14 o 
  11  30   9      255.17     -137.92    599.88 o 
  13  30   9      179.31      -37.09    613.01 o 
  15  30   9      321.00     -217.17    652.69 o 
  17  30   9      198.06      702.28    720.94 o 
 -14  31   9      310.98      645.80    554.82 o 
 -12  31   9       63.05      -83.33    514.31 o 
 -10  31   9      198.61      379.24    547.67 o 
  -8  31   9     5953.82     5499.76    905.20 o 
  -6  31   9     5046.85     6984.70    974.86 o 
  -4  31   9      279.40      872.68    656.09 o 
  -2  31   9      943.13     -392.86    623.43 o 
   0  31   9     3254.09     4795.45    930.44 o 
   2  31   9     2699.47     3359.24   1434.78 o 
   4  31   9      349.29      547.75    730.78 o 
   6  31   9     4271.72     4218.97    945.17 o 
   8  31   9     1917.81     1733.39    800.50 o 
  10  31   9       73.11     -608.82    968.20 o 
  12  31   9     1355.47      640.79    696.20 o 
  14  31   9     2545.45     2313.87    867.37 o 
 -13  32   9     3457.98     3860.53    788.12 o 
 -11  32   9      321.07     1014.06    591.84 o 
  -9  32   9     2890.32     2005.71    680.25 o 
  -7  32   9       14.77     1016.62    733.62 o 
  -5  32   9     1922.15      950.72    743.92 o 
  -3  32   9      121.01     -652.92    668.38 o 
  -1  32   9     4130.87     5280.91    961.23 o 
   1  32   9      657.56      532.26    722.63 o 
   3  32   9     2267.25     1496.83    812.30 o 
   5  32   9       44.49      931.18    776.93 o 
   7  32   9     1272.48     1487.88    826.20 o 
   9  32   9      457.40      534.41    754.92 o 
  11  32   9      910.86     1708.76    851.83 o 
  13  32   9       21.41      398.98    695.19 o 
 -10  33   9       19.16     -175.94    584.56 o 
  -8  33   9        3.12     -863.35    661.96 o 
  -6  33   9       60.74      419.62    731.16 o 
  -4  33   9     6171.80     6881.79   1043.02 o 
  -2  33   9     1091.91     1740.72    817.51 o 
   0  33   9      958.36      853.94    763.86 o 
   2  33   9     2671.57     2161.64    818.14 o 
   4  33   9     1624.19     1861.80   1056.84 o 
   6  33   9      521.52     1013.90    775.66 o 
   8  33   9     1202.56     1983.52    865.44 o 
  10  33   9     2320.40     4554.27    996.59 o 
  -5  34   9      669.89     2126.94    820.41 o 
  -3  34   9     1618.24     1006.27    791.30 o 
  -1  34   9      355.95      473.66    753.48 o 
   1  34   9       18.45      707.73    775.81 o 
   3  34   9     1291.62     1321.21    781.44 o 
   5  34   9      255.24      642.68    817.20 o 
   1   1  10     5324.30     6631.39    580.74 o 
   0   2  10    48305.10    47976.41   1342.83 o 
   2   2  10    28836.31    32308.50   1041.12 o 
  -1   3  10     5946.02     8667.97   1179.31 o 
   1   3  10    16333.09    20143.68    996.56 o 
   3   3  10     4199.39     5474.74    802.97 o 
  -2   4  10      260.61      483.86    349.20 o 
   0   4  10      227.45      900.33    411.41 o 
   2   4  10    13589.61    12662.67    618.97 o 
   4   4  10    44605.24    43840.32   1463.16 o 
  -3   5  10     8986.23    10014.95    562.87 o 
  -1   5  10     2879.88     2478.41    594.25 o 
   1   5  10     2653.31     2634.55    377.85 o 
   3   5  10     1212.40     1296.12    280.54 o 
   5   5  10    23255.41    22065.51    975.00 o 
  -4   6  10     4445.12     2977.50    401.62 o 
  -2   6  10     5917.18     5771.68    482.29 o 
   0   6  10    32343.06    34096.13    986.39 o 
   2   6  10     3316.08     4396.29    406.00 o 
   4   6  10     2780.04     1544.66    394.51 o 
   6   6  10       12.71      167.45    297.79 o 
  -5   7  10      333.61      209.97    323.39 o 
  -3   7  10     8012.89     5958.20    481.48 o 
  -1   7  10     2422.39     2652.78    437.08 o 
   1   7  10     1356.31     1275.12    294.45 o 
   3   7  10    13757.57    13452.47    607.72 o 
   5   7  10       20.25      -21.95    272.02 o 
   7   7  10      450.32     1102.81    323.58 o 
  -6   8  10    28740.86    27748.96    942.03 o 
  -4   8  10     9729.79     9899.11    595.99 o 
  -2   8  10     4564.12     4004.07    377.72 o 
   0   8  10      504.13      -29.74    298.11 o 
   2   8  10     7618.06     6854.01    451.78 o 
   4   8  10    25400.51    22192.32    768.26 o 
   6   8  10     2173.26     2446.13    350.74 o 
   8   8  10     7006.61     8039.36   1013.35 o 
  -7   9  10     4969.07     4142.40    468.46 o 
  -5   9  10     8794.30    10244.00    605.92 o 
  -3   9  10      967.25     1157.03    325.96 o 
  -1   9  10      302.87      345.19    355.39 o 
   1   9  10     3278.66     3320.50    352.04 o 
   3   9  10    10737.96    12536.66    590.22 o 
   5   9  10      240.52      154.60    288.19 o 
   7   9  10    12718.45    14332.01    681.68 o 
   9   9  10     1340.78     1895.80    504.25 o 
  -8  10  10       30.26     -321.60    331.11 o 
  -6  10  10     3034.37     2749.28    448.23 o 
  -4  10  10       67.12     -374.44    249.62 o 
  -2  10  10    45527.05    45088.68   1174.41 o 
   0  10  10    25958.94    25653.78    875.67 o 
   2  10  10    18826.15    18514.18    658.34 o 
   4  10  10      249.54      192.53    280.42 o 
   6  10  10     4568.60     4681.25    536.34 o 
   8  10  10     5398.58     5847.81    534.31 o 
  10  10  10    13522.76    13058.87   1108.90 o 
  -9  11  10     2197.47     2444.79    593.24 o 
  -7  11  10     4389.20     4412.01    617.05 o 
  -5  11  10     3511.58     2192.15    412.40 o 
  -3  11  10     2834.48     2233.52    451.39 o 
  -1  11  10    17635.50    20262.48    786.85 o 
   1  11  10    19699.34    20517.99    853.54 o 
   3  11  10      169.87      259.46    287.06 o 
   5  11  10     2185.31     2179.19    368.88 o 
   7  11  10      498.10     1160.33    369.15 o 
   9  11  10     1486.43     1522.33    413.06 o 
  11  11  10    15760.15    15832.11    898.71 o 
 -10  12  10     6541.26     5780.62   1089.39 o 
  -8  12  10     1559.33      539.20    344.91 o 
  -6  12  10    20848.59    22980.41   1072.77 o 
  -4  12  10      401.21      488.23    352.57 o 
  -2  12  10        5.85      -32.62    319.59 o 
   0  12  10    14311.31    12124.07    826.94 o 
   2  12  10    35276.68    35785.53   1134.62 o 
   4  12  10        0.68      -80.54    306.64 o 
   6  12  10     7368.92     7013.75    559.89 o 
   8  12  10     1509.51     1722.17    421.96 o 
  10  12  10     3859.84     2993.93    474.84 o 
  12  12  10     3197.14     2742.62    641.07 o 
 -11  13  10     1491.26     1298.67    401.92 o 
  -9  13  10     1579.90     1861.18    424.68 o 
  -7  13  10     4517.38     5240.42    539.56 o 
  -5  13  10      728.67      138.30    501.19 o 
  -3  13  10     5531.92     5796.45    706.58 o 
  -1  13  10     5473.81     4921.35    484.00 o 
   1  13  10      830.27      707.52    346.46 o 
   3  13  10     5983.66     7806.30    584.16 o 
   5  13  10     9764.40     9351.53   1059.47 o 
   7  13  10      542.27     1260.34    372.91 o 
   9  13  10    14003.58    16923.52    849.11 o 
  11  13  10        0.15      -33.46    379.90 o 
  13  13  10     2845.22     1735.46    400.67 o 
 -12  14  10     3035.23     3953.34    560.66 o 
 -10  14  10    11629.21    13934.23    806.48 o 
  -8  14  10       13.90       42.19    351.96 o 
  -6  14  10     1017.98      531.88    412.51 o 
  -4  14  10    16820.94    14292.05    804.43 o 
  -2  14  10    23256.24    25515.23    965.07 o 
   0  14  10     4956.38     5536.25    634.92 o 
   2  14  10      564.85      133.82    332.16 o 
   4  14  10     1368.88      962.83    404.56 o 
   6  14  10    22935.49    23827.90    898.07 o 
   8  14  10       72.24      210.82    318.72 o 
  10  14  10    22221.32    23635.80   1002.70 o 
  12  14  10     1784.90     2245.27    500.39 o 
  14  14  10     1973.79     2543.56    454.97 o 
 -13  15  10    17322.07    19647.57   1156.53 o 
 -11  15  10       50.25      211.36    388.59 o 
  -9  15  10     2182.69     1702.28    430.57 o 
  -7  15  10     2041.10     1979.39    439.80 o 
  -5  15  10      518.13      579.70    376.62 o 
  -3  15  10      712.73      880.44    409.52 o 
  -1  15  10     9153.80     7418.21    580.54 o 
   1  15  10    16756.40    16354.23    882.56 o 
   3  15  10      284.32      529.67    373.52 o 
   5  15  10     1109.38     1174.67    429.81 o 
   7  15  10     5628.50     5545.61    663.28 o 
   9  15  10       29.23     -483.67    328.08 o 
  11  15  10     1443.31     1516.49    382.81 o 
  13  15  10    14314.63    15231.54   1060.00 o 
  15  15  10     1387.96     1329.31    403.68 o 
 -14  16  10     8344.45    10190.56   1192.91 o 
 -12  16  10      560.08      317.49    438.96 o 
 -10  16  10      260.16      299.58    391.90 o 
  -8  16  10    29783.97    25907.91   1069.43 o 
  -6  16  10     1772.92     1218.01    416.69 o 
  -4  16  10     5957.31     5435.78    663.65 o 
  -2  16  10       51.63      322.00    380.52 o 
   0  16  10     1134.13      878.33    421.26 o 
   2  16  10     4016.36     4366.19    500.46 o 
   4  16  10    18845.34    17797.97   1110.91 o 
   6  16  10     3387.48     4185.18    631.60 o 
   8  16  10     2821.47     3522.77    491.80 o 
  10  16  10     1036.07     1397.68    399.64 o 
  12  16  10       39.42      281.26    358.55 o 
  14  16  10    18687.71    19876.74    916.77 o 
  16  16  10     4914.99     4491.34    624.94 o 
 -15  17  10       18.45     -175.72    414.39 o 
 -13  17  10     2030.61     2109.37    486.84 o 
 -11  17  10     2081.89     1943.61    468.86 o 
  -9  17  10     3799.17     4217.79    545.82 o 
  -7  17  10     2666.69     2327.51    466.72 o 
  -5  17  10     1298.45     1196.27    407.76 o 
  -3  17  10      617.62      452.30    376.71 o 
  -1  17  10      323.88      219.26    449.75 o 
   1  17  10      560.12      548.33    422.66 o 
   3  17  10     1347.45     1117.97    448.90 o 
   5  17  10    26707.70    29026.43   1224.34 o 
   7  17  10     1536.58     1627.16    497.22 o 
   9  17  10     1333.83     1303.88    445.52 o 
  11  17  10      100.92       96.35    367.25 o 
  13  17  10     5559.75     5741.02    549.85 o 
  15  17  10      153.32      499.90    416.54 o 
  17  17  10     5850.68     7072.53    644.70 o 
 -16  18  10      558.61      376.81    407.18 o 
 -14  18  10     1299.84     2539.09    534.95 o 
 -12  18  10     3053.11     3614.41    553.15 o 
 -10  18  10     2987.22     2712.31    510.05 o 
  -8  18  10       89.96      498.79    406.75 o 
  -6  18  10      866.73     1487.91    432.88 o 
  -4  18  10     3601.44     3782.62    627.22 o 
  -2  18  10     3034.13     1997.42    467.35 o 
   0  18  10    11610.47    12017.89    889.08 o 
   2  18  10      141.07      453.79    481.89 o 
   4  18  10     6245.92     6162.89    668.12 o 
   6  18  10        6.83      -21.72    439.20 o 
   8  18  10     9538.84     9469.44    950.52 o 
  10  18  10     1453.92      826.22    416.30 o 
  12  18  10     3977.90     3937.40    481.74 o 
  14  18  10      941.48     1164.56    413.85 o 
  16  18  10       88.67      117.15    418.11 o 
  18  18  10      645.54      984.94    504.94 o 
 -17  19  10       13.21     -290.05    425.05 o 
 -15  19  10     3242.87     4633.91    616.62 o 
 -13  19  10     4407.24     4870.37    619.68 o 
 -11  19  10     4010.45     4047.33    574.42 o 
  -9  19  10     5808.48     3998.66    575.16 o 
  -7  19  10      756.28     -285.21    390.29 o 
  -5  19  10     1922.77     1748.42    465.34 o 
  -3  19  10      955.67      962.27    423.56 o 
  -1  19  10    14589.99    12264.55   1432.62 o 
   1  19  10     2625.50     1900.41    626.17 o 
   3  19  10     2415.58     2092.51    665.62 o 
   5  19  10     4793.00     3801.11    685.01 o 
   7  19  10      184.27       98.15    459.04 o 
   9  19  10     1958.78     1627.39    639.97 o 
  11  19  10     1191.84      385.81    393.77 o 
  13  19  10      304.23     -365.50    386.20 o 
  15  19  10      767.21      538.24    457.13 o 
  17  19  10      326.90      490.34    414.39 o 
  19  19  10      446.58      531.72    452.28 o 
 -18  20  10     2193.47      791.45    576.12 o 
 -16  20  10     3679.07     4144.13    614.00 o 
 -14  20  10     2083.22     1564.28    503.91 o 
 -12  20  10       75.83      510.02    444.92 o 
 -10  20  10     6014.98     6278.81    640.79 o 
  -8  20  10      487.05       46.66    405.50 o 
  -6  20  10     2548.84     1134.96    658.70 o 
  -4  20  10      145.50     -231.22    381.03 o 
  -2  20  10      449.66     1081.44    503.14 o 
   0  20  10     1192.28     2356.25    691.92 o 
   2  20  10     4942.03     3778.74    762.87 o 
   4  20  10       46.66      252.13    512.36 o 
   6  20  10      338.19      882.53    550.32 o 
   8  20  10      168.84     -360.78    459.00 o 
  10  20  10       56.63      307.92    504.11 o 
  12  20  10     1652.67      940.24    450.75 o 
  14  20  10      185.70     -387.04    406.19 o 
  16  20  10      929.25      565.10    413.75 o 
  18  20  10      905.77     1965.58    486.03 o 
  20  20  10      210.71      -30.63    424.75 o 
 -19  21  10      312.31       98.24    463.38 o 
 -17  21  10     1185.61     1061.80    522.91 o 
 -15  21  10      482.23     1515.60    513.31 o 
 -13  21  10     1465.09      826.40    507.79 o 
 -11  21  10      201.89      388.50    436.44 o 
  -9  21  10        7.93      565.81    455.69 o 
  -7  21  10       68.05     -247.18    394.81 o 
  -5  21  10     2205.32     1840.61    549.10 o 
  -3  21  10      271.12      142.46    483.14 o 
  -1  21  10      849.98      560.92    574.35 o 
   1  21  10     3469.87     2184.96    679.76 o 
   3  21  10     7701.17     9064.97   2017.48 o 
   5  21  10       55.91     -517.07    525.71 o 
   7  21  10     4162.60     3279.57    690.95 o 
   9  21  10      228.73      -42.84    496.09 o 
  11  21  10       31.45     -466.86    412.44 o 
  13  21  10     1187.30      804.96    460.22 o 
  15  21  10      293.70     -598.24    472.70 o 
  17  21  10     4292.05     3263.85    592.98 o 
  19  21  10     2595.36     1822.38    470.47 o 
  21  21  10      281.81      440.11    564.46 o 
 -20  22  10      457.23      625.93    485.40 o 
 -18  22  10      440.19      738.60    520.13 o 
 -16  22  10     2078.56     1675.16    546.77 o 
 -14  22  10     2788.13     2536.29    572.14 o 
 -12  22  10       41.83     -633.03    422.02 o 
 -10  22  10     1614.57     1322.91    487.71 o 
  -8  22  10     1560.67     1411.77    484.33 o 
  -6  22  10     3192.31     2280.12    510.35 o 
  -4  22  10     1285.84      887.81    505.56 o 
  -2  22  10     7560.44     9550.76   1544.52 o 
   0  22  10      304.89      551.79    601.59 o 
   2  22  10     1256.14     1768.86    639.40 o 
   4  22  10      353.09      625.01    594.41 o 
   6  22  10     6843.63     5786.38    881.17 o 
   8  22  10      691.99      534.54    553.52 o 
  10  22  10     4210.14     3824.74    643.59 o 
  12  22  10       78.30     -102.55    465.98 o 
  14  22  10       10.42     -128.73    488.50 o 
  16  22  10     2735.51     1808.72    741.31 o 
  18  22  10     1228.68      401.48    509.02 o 
  20  22  10      210.41      269.68    461.70 o 
  22  22  10     1345.88      748.37    511.15 o 
 -21  23  10      615.17     1192.81    512.28 o 
 -19  23  10        1.04      -17.59    484.98 o 
 -17  23  10      134.07      236.88    497.08 o 
 -15  23  10      121.47     -278.17    459.20 o 
 -13  23  10      268.79     -250.15    460.13 o 
 -11  23  10       27.24      -10.03    442.43 o 
  -9  23  10     1150.91      677.00    483.50 o 
  -7  23  10     2013.93     1750.23    571.68 o 
  -5  23  10     1130.98      734.95    474.43 o 
  -3  23  10     1645.56     1188.85    646.06 o 
  -1  23  10     1459.67      537.82    614.59 o 
   1  23  10     1981.42     1303.82    640.10 o 
   3  23  10       53.26      130.29    585.19 o 
   5  23  10        5.91     -286.99    587.00 o 
   7  23  10      576.34     1102.87    613.88 o 
   9  23  10      110.04      146.37    594.39 o 
  11  23  10       25.24     -281.37    470.20 o 
  13  23  10     1939.74     1354.30    548.74 o 
  15  23  10      160.66      406.56    494.38 o 
  17  23  10     2025.24     2133.03    605.80 o 
  19  23  10      467.17       80.07    556.21 o 
  21  23  10       10.26     -559.56    557.57 o 
  23  23  10      746.54     1480.25    591.15 o 
 -22  24  10       44.99       58.21    492.27 o 
 -20  24  10      131.88      538.29    503.62 o 
 -18  24  10     1255.18     1636.34    576.55 o 
 -16  24  10      567.10      275.55    498.06 o 
 -14  24  10      281.50      393.33    485.84 o 
 -12  24  10     2090.41     1500.18    525.15 o 
 -10  24  10       12.40      214.82    465.97 o 
  -8  24  10       56.25      317.64    451.34 o 
  -6  24  10     3536.41     3685.59    604.93 o 
  -4  24  10      137.86     -269.68    728.46 o 
  -2  24  10     2809.15     3056.11    762.48 o 
   0  24  10      277.88     -423.66    673.71 o 
   2  24  10     2384.19     2722.37    739.38 o 
   4  24  10     4361.71     4673.71   1005.74 o 
   6  24  10      820.33     -187.92    808.59 o 
   8  24  10     3433.49     2434.05    823.56 o 
  10  24  10       12.59      516.84    609.68 o 
  12  24  10      111.05     -204.75    528.65 o 
  14  24  10     7831.80     6835.47    732.02 o 
  16  24  10      244.02      285.78    531.93 o 
  18  24  10       77.00      284.79    534.35 o 
  20  24  10     2181.18     1515.76    635.27 o 
  22  24  10       29.21       23.39    561.90 o 
 -21  25  10      346.48      186.69    527.98 o 
 -19  25  10      810.59     1043.15    544.66 o 
 -17  25  10        1.38     -236.10    488.17 o 
 -15  25  10     1901.04     2327.89    576.93 o 
 -13  25  10       77.53     -648.11    471.17 o 
 -11  25  10     1000.59     1049.29    507.70 o 
  -9  25  10     2194.18     1767.03    542.89 o 
  -7  25  10     5080.49     5091.57    696.82 o 
  -5  25  10      237.41      262.47    633.09 o 
  -3  25  10      476.19     -318.35    587.45 o 
  -1  25  10     1235.57     1984.64    862.62 o 
   1  25  10      504.16     -489.59    581.91 o 
   3  25  10      172.13     -362.03    811.65 o 
   5  25  10     3799.26     3204.69    807.35 o 
   7  25  10     1196.07      639.96    698.45 o 
   9  25  10       14.37     -687.21    682.55 o 
  11  25  10     3534.03     3374.63   1238.23 o 
  13  25  10        6.65      772.53    582.30 o 
  15  25  10     1524.95      991.88    633.58 o 
  17  25  10     1156.87      277.00    536.04 o 
  19  25  10      486.17      509.10    575.94 o 
  21  25  10     1103.78      592.93    606.24 o 
 -20  26  10        0.35     -608.86    494.08 o 
 -18  26  10       34.59       65.37    526.06 o 
 -16  26  10     1569.65      936.55    559.77 o 
 -14  26  10      212.96     -198.41    487.44 o 
 -12  26  10        1.60      791.19    521.83 o 
 -10  26  10      467.13      357.08    501.79 o 
  -8  26  10       92.24      -24.58    461.93 o 
  -6  26  10     2950.17     3056.09    762.30 o 
  -4  26  10     3942.06     4945.00    842.80 o 
  -2  26  10        5.36      181.85    633.59 o 
   0  26  10        8.34      517.48    675.25 o 
   2  26  10     2367.32     2573.87    796.65 o 
   4  26  10      404.46      132.54    663.06 o 
   6  26  10     1332.30      778.57   1016.69 o 
   8  26  10      511.45     1265.83    731.28 o 
  10  26  10        4.27     -638.95    665.94 o 
  12  26  10     4915.29     4788.55    929.54 o 
  14  26  10      394.11      655.60    613.93 o 
  16  26  10      250.61      606.24    563.86 o 
  18  26  10      405.19     -126.80    534.52 o 
  20  26  10      124.02      508.50    589.23 o 
 -19  27  10      867.59     1313.98    594.23 o 
 -17  27  10       29.46      176.28    560.15 o 
 -15  27  10       29.47      -52.68    505.18 o 
 -13  27  10       62.95      298.68    517.02 o 
 -11  27  10      517.10      564.30    524.12 o 
  -9  27  10     2521.93     1802.21    556.12 o 
  -7  27  10     2325.35     2347.33    740.20 o 
  -5  27  10        0.39      477.67    677.29 o 
  -3  27  10      114.20      119.06    638.33 o 
  -1  27  10        5.29     -246.60    603.09 o 
   1  27  10       14.50     -581.80    604.45 o 
   3  27  10     1378.49      176.95    706.05 o 
   5  27  10     1919.33     1655.63    739.45 o 
   7  27  10        4.80     -140.31    630.84 o 
   9  27  10     2647.04     2542.85    832.47 o 
  11  27  10        7.60     -812.86    695.85 o 
  13  27  10      359.89     -206.81    631.03 o 
  15  27  10     1408.66      374.03    655.13 o 
  17  27  10      275.61     -146.19    539.51 o 
  19  27  10        3.78      497.40    579.40 o 
 -16  28  10        0.79     -498.37    521.34 o 
 -14  28  10      689.64      130.14    545.91 o 
 -12  28  10      385.13     1617.08    563.12 o 
 -10  28  10       66.51      121.39    491.43 o 
  -8  28  10      286.74      196.00    634.74 o 
  -6  28  10      218.77     -274.33    635.86 o 
  -4  28  10       70.94      308.42    667.33 o 
  -2  28  10       92.13     -480.42    633.42 o 
   0  28  10     3574.14     4021.78   1413.70 o 
   2  28  10      307.16     -560.31    628.54 o 
   4  28  10       12.71      501.97    700.88 o 
   6  28  10      613.99      335.08    736.96 o 
   8  28  10      184.69     1775.02   1417.42 o 
  10  28  10     1835.38     2360.32    828.34 o 
  12  28  10      227.98        7.56    608.46 o 
  14  28  10        5.03     -893.56    595.70 o 
  16  28  10     1167.18      123.26    873.90 o 
 -15  29  10      439.70      647.75    561.51 o 
 -13  29  10       73.61     -468.64    521.70 o 
 -11  29  10      111.57      -61.53    526.86 o 
  -9  29  10      544.64      117.02    672.63 o 
  -7  29  10      782.36      204.83    665.18 o 
  -5  29  10      789.72      196.79    667.47 o 
  -3  29  10       99.01     -544.63    681.64 o 
  -1  29  10      317.02     -823.03    682.47 o 
   1  29  10     1455.38     1212.93    752.36 o 
   3  29  10      399.32     -363.72    702.26 o 
   5  29  10      141.82      182.98    746.66 o 
   7  29  10     3357.82     1446.44    834.53 o 
   9  29  10      120.73      377.73    784.37 o 
  11  29  10        6.00       14.49    747.64 o 
  13  29  10      544.75      534.80    676.01 o 
  15  29  10        5.25     -898.04    598.69 o 
 -12  30  10       84.38      186.72    545.90 o 
 -10  30  10      229.69     -592.75    577.81 o 
  -8  30  10      452.94      203.80    651.09 o 
  -6  30  10       49.27     -637.17    636.96 o 
  -4  30  10      527.98     1241.81    752.97 o 
  -2  30  10     4954.93     4404.81    911.95 o 
   0  30  10        3.88      172.86    654.89 o 
   2  30  10        5.52      454.29    716.85 o 
   4  30  10     1574.61     1876.26    804.81 o 
   6  30  10        8.29     -927.18    714.58 o 
   8  30  10     1771.05     2496.93    849.29 o 
  10  30  10     1568.37     2940.58    926.84 o 
  12  30  10        8.53     1535.74    809.66 o 
 -11  31  10      560.72      396.96    595.40 o 
  -9  31  10       45.28      655.73    727.63 o 
  -7  31  10      400.90     -274.96    670.49 o 
  -5  31  10       10.88     -507.55    694.19 o 
  -3  31  10       47.88     1489.54    787.81 o 
  -1  31  10      185.90     -941.05    632.62 o 
   1  31  10      126.29      -59.93    710.39 o 
   3  31  10      331.03      484.55    755.31 o 
   5  31  10     1878.47     2355.84    845.10 o 
   7  31  10      390.99     1008.02    851.14 o 
   9  31  10      491.45      604.45    792.03 o 
  11  31  10        5.99      383.20    833.79 o 
  -8  32  10      381.29      627.22    726.68 o 
  -6  32  10      981.24      940.76    762.62 o 
  -4  32  10     2735.24     1416.81    875.07 o 
  -2  32  10      392.35      685.66    730.63 o 
   0  32  10       71.24        4.11    653.53 o 
   2  32  10      625.70     1462.43    846.25 o 
   4  32  10       97.20       57.42    965.80 o 
   6  32  10     2003.71      785.66    944.25 o 
   8  32  10      785.46      663.34    805.91 o 
  -1  33  10     1007.03      829.05    771.88 o 
   1  33  10        4.38      276.24    750.59 o 
   0   1  11      278.34     1083.45    311.80 o 
  -1   2  11      904.70     1050.29    354.46 o 
   1   2  11      728.38      352.16    305.99 o 
  -2   3  11       54.09      320.00    328.50 o 
   0   3  11      492.68      382.80    343.36 o 
   2   3  11      675.97      916.06    334.82 o 
  -3   4  11      161.66      842.66    372.78 o 
  -1   4  11        4.43      205.62    412.52 o 
   1   4  11       54.41      205.87    333.72 o 
   3   4  11     2447.98     2848.77    406.23 o 
  -4   5  11     4200.82     5197.34    480.90 o 
  -2   5  11      240.05     -119.60    337.86 o 
   0   5  11       31.46      505.60    343.59 o 
   2   5  11       48.64      -59.24    293.95 o 
   4   5  11       23.83      223.42    351.02 o 
  -5   6  11        6.19     -240.09    279.82 o 
  -3   6  11      727.73      252.46    329.90 o 
  -1   6  11     1511.17     1485.19    365.73 o 
   1   6  11      206.92     -154.48    257.21 o 
   3   6  11        2.34      -63.68    277.28 o 
   5   6  11      715.01      796.11    322.02 o 
  -6   7  11      776.29     1338.49    373.57 o 
  -4   7  11      148.70     -239.34    292.64 o 
  -2   7  11      482.55      204.45    328.42 o 
   0   7  11      152.51      -13.71    286.76 o 
   2   7  11      942.39     1414.56    395.54 o 
   4   7  11      353.59      364.47    309.00 o 
   6   7  11      163.69     -104.07    294.49 o 
  -7   8  11      416.26      314.59    364.49 o 
  -5   8  11     4175.01     4098.96    459.08 o 
  -3   8  11      133.57     -455.03    303.35 o 
  -1   8  11     1360.86      545.37    357.48 o 
   1   8  11       93.58      349.52    338.36 o 
   3   8  11     2402.90     3136.87    381.59 o 
   5   8  11     2006.27     1825.43    358.58 o 
   7   8  11     1113.65      189.75    331.98 o 
  -8   9  11     3474.43     3240.94    554.06 o 
  -6   9  11     3169.60     3152.70    478.46 o 
  -4   9  11       22.17      -49.38    301.15 o 
  -2   9  11      656.40      708.64    326.45 o 
   0   9  11      172.09     -198.44    281.31 o 
   2   9  11      423.82      -50.70    374.32 o 
   4   9  11     1759.02     1082.55    329.29 o 
   6   9  11        5.44     -472.37    314.92 o 
   8   9  11      298.87     -348.51    346.85 o 
  -9  10  11     6708.98     6175.45    676.73 o 
  -7  10  11     1342.11     1958.94    510.50 o 
  -5  10  11     2023.42     1886.01    445.55 o 
  -3  10  11      161.72       39.35    330.03 o 
  -1  10  11     3045.51     3078.04    416.50 o 
   1  10  11     3268.93     4327.71    441.06 o 
   3  10  11     1770.78     1548.58    411.94 o 
   5  10  11      810.68      938.95    345.20 o 
   7  10  11      680.34      623.20    374.46 o 
   9  10  11      822.89      367.56    389.48 o 
 -10  11  11     3366.57     4001.02    582.11 o 
  -8  11  11     4075.62     3957.23    552.88 o 
  -6  11  11      692.01      655.15    438.69 o 
  -4  11  11       52.31     -144.81    344.94 o 
  -2  11  11     2369.77     3046.83    526.79 o 
   0  11  11      914.16      953.59    355.38 o 
   2  11  11      864.00      927.38    389.08 o 
   4  11  11       53.06       10.25    377.80 o 
   6  11  11      111.08     -119.29    384.83 o 
   8  11  11        6.98      339.52    448.86 o 
  10  11  11     2124.52     2129.72    481.51 o 
 -11  12  11      723.94     1188.95    537.11 o 
  -9  12  11        0.97      286.46    424.13 o 
  -7  12  11      120.77      502.45    430.52 o 
  -5  12  11     2932.94     2229.63    516.13 o 
  -3  12  11      120.16       72.22    375.38 o 
  -1  12  11     2305.44     2915.58    513.14 o 
   1  12  11     1862.75     2204.33    436.58 o 
   3  12  11      299.14      250.49    353.90 o 
   5  12  11      737.65     1117.99    473.76 o 
   7  12  11     3267.54     2761.33    519.91 o 
   9  12  11     3283.70     3661.08    505.62 o 
  11  12  11        6.48      146.14    405.20 o 
 -12  13  11     1511.19      851.88    502.67 o 
 -10  13  11     6264.89     5990.00    880.51 o 
  -8  13  11      143.03      101.75    426.46 o 
  -6  13  11     2780.89     3050.26    816.19 o 
  -4  13  11     4736.89     3920.34    574.09 o 
  -2  13  11       23.42     -116.87    371.48 o 
   0  13  11     3607.80     4253.66    492.93 o 
   2  13  11        9.88        2.84    364.20 o 
   4  13  11      499.83      206.12    400.86 o 
   6  13  11        0.65     -474.34    560.71 o 
   8  13  11      373.35     1051.87    471.44 o 
  10  13  11      149.74      -94.19    382.56 o 
  12  13  11     3635.57     3756.68    529.42 o 
 -13  14  11      414.50     -311.01    395.57 o 
 -11  14  11     1962.40      630.08    441.02 o 
  -9  14  11    10172.50    11806.66    782.81 o 
  -7  14  11      103.21     -371.05    441.30 o 
  -5  14  11     5434.64     7166.00    712.01 o 
  -3  14  11      289.30       51.32    482.56 o 
  -1  14  11       57.19      -91.21    401.91 o 
   1  14  11      547.00       68.96    384.81 o 
   3  14  11     8381.39     9618.55    754.47 o 
   5  14  11     2746.92     3069.12    543.93 o 
   7  14  11       58.00     -146.87    448.33 o 
   9  14  11     1822.61     1634.10    503.46 o 
  11  14  11     3650.00     4071.41    565.69 o 
  13  14  11     1330.93     1020.07    624.56 o 
 -14  15  11       13.53      318.26    410.23 o 
 -12  15  11     2828.00     3800.76    553.21 o 
 -10  15  11       63.10      269.50    420.50 o 
  -8  15  11     5339.75     5507.05    626.55 o 
  -6  15  11      665.67      348.98    439.10 o 
  -4  15  11      123.58      352.36    423.27 o 
  -2  15  11      672.19      898.45    441.81 o 
   0  15  11     2385.47     2488.75    518.07 o 
   2  15  11      140.17      498.17    476.86 o 
   4  15  11     3358.06     3961.93    577.51 o 
   6  15  11       69.97     -254.77    421.97 o 
   8  15  11      252.74     -338.73    433.51 o 
  10  15  11       59.56       46.97    418.93 o 
  12  15  11     1355.34      851.87    573.02 o 
  14  15  11      115.31       -1.42    395.12 o 
 -15  16  11     2562.18     1629.89    470.93 o 
 -13  16  11     3788.69     4030.60    580.49 o 
 -11  16  11       47.53     -323.82    403.20 o 
  -9  16  11     3947.31     3737.99    565.28 o 
  -7  16  11     2536.16     2555.83    525.25 o 
  -5  16  11       12.65      508.09    411.53 o 
  -3  16  11     3488.55     2580.46    567.76 o 
  -1  16  11     8710.52     9841.11    756.90 o 
   1  16  11      468.08      591.15    491.88 o 
   3  16  11     2664.67     2634.79    684.55 o 
   5  16  11     2365.90     1425.79    510.71 o 
   7  16  11     3716.02     5198.05    734.67 o 
   9  16  11      230.76     -101.14    442.13 o 
  11  16  11     5869.42     6023.36    661.76 o 
  13  16  11     4899.59     3283.31    595.74 o 
  15  16  11       42.85       13.25    410.25 o 
 -16  17  11       20.13     -100.59    422.08 o 
 -14  17  11     3925.73     3310.04    775.50 o 
 -12  17  11        3.90     -347.73    431.30 o 
 -10  17  11       10.18      209.89    451.12 o 
  -8  17  11     6501.76     7628.98    931.25 o 
  -6  17  11      124.32      158.55    421.32 o 
  -4  17  11      413.51      301.54    427.30 o 
  -2  17  11     1330.61      961.29    510.20 o 
   0  17  11      136.84     -230.17    456.67 o 
   2  17  11        5.10      328.52    498.72 o 
   4  17  11      629.43      402.00    532.88 o 
   6  17  11        0.11      -40.44    453.25 o 
   8  17  11       12.96      289.90    490.81 o 
  10  17  11     1147.83     1176.25    550.73 o 
  12  17  11      683.19      893.35    481.89 o 
  14  17  11     1244.57      732.32    484.95 o 
  16  17  11      290.94       35.14    413.15 o 
 -17  18  11        2.61      811.74    474.94 o 
 -15  18  11     1195.51      549.39    499.02 o 
 -13  18  11     2596.96     1956.54    534.94 o 
 -11  18  11     1503.87     1262.75    502.83 o 
  -9  18  11      334.97     1080.90    460.73 o 
  -7  18  11     2289.25     2420.12    528.84 o 
  -5  18  11     7354.50     8370.42    713.91 o 
  -3  18  11        4.91      255.23    480.62 o 
  -1  18  11      406.91      103.41    465.12 o 
   1  18  11     2435.39     2571.08    616.82 o 
   3  18  11    12799.57    14577.49   1077.39 o 
   5  18  11      196.85      623.89    584.68 o 
   7  18  11    11412.49    11662.66    888.27 o 
   9  18  11     6225.36     6978.77    772.93 o 
  11  18  11      836.35      929.75    562.17 o 
  13  18  11     1144.72     1680.63    469.19 o 
  15  18  11     7014.60     7700.83    712.28 o 
  17  18  11     1604.57     1041.56    475.54 o 
 -18  19  11        6.75     -643.84    429.22 o 
 -16  19  11     5838.11     5540.58    642.57 o 
 -14  19  11     1160.00     1529.69    669.14 o 
 -12  19  11        8.33     -289.40    431.85 o 
 -10  19  11     6674.35     6358.50    677.69 o 
  -8  19  11       12.08      682.26    475.60 o 
  -6  19  11       47.77      225.81    431.07 o 
  -4  19  11     3583.08     4352.32    680.83 o 
  -2  19  11     3558.51     3781.09    624.56 o 
   0  19  11     3935.50     4338.95    779.27 o 
   2  19  11     1175.75     1546.87    651.07 o 
   4  19  11        0.37      275.62    546.46 o 
   6  19  11       26.27     -415.36    504.52 o 
   8  19  11     2167.81     1071.37    537.88 o 
  10  19  11      679.23      345.21    543.91 o 
  12  19  11     1078.86     1503.92    594.72 o 
  14  19  11       86.87     -455.79    425.82 o 
  16  19  11       80.67       -5.44    480.02 o 
  18  19  11      159.12     -121.62    454.21 o 
 -19  20  11      175.84      411.69    500.00 o 
 -17  20  11      933.95      920.51    499.19 o 
 -15  20  11       72.49     -510.19    452.85 o 
 -13  20  11        1.24     -644.47    434.41 o 
 -11  20  11     4308.32     3646.39    751.22 o 
  -9  20  11     2706.10     3686.58    599.25 o 
  -7  20  11     2359.14     2451.97    536.64 o 
  -5  20  11     2235.63     2469.08    598.61 o 
  -3  20  11      210.91     -152.98    518.27 o 
  -1  20  11     1606.75     1941.56    886.79 o 
   1  20  11      202.30     -406.10    550.31 o 
   3  20  11      987.81     1121.87    646.01 o 
   5  20  11      423.64     -397.96    568.87 o 
   7  20  11     1865.80     1097.96    608.28 o 
   9  20  11       99.31     1016.29    547.08 o 
  11  20  11     8049.45     7190.58    810.11 o 
  13  20  11     1354.44     -290.52    476.85 o 
  15  20  11     2321.62     2935.80    543.34 o 
  17  20  11     1169.71      895.03    524.20 o 
  19  20  11     2444.33     1551.50    542.68 o 
 -20  21  11      347.39      430.12    502.17 o 
 -18  21  11     3657.94     2882.17    583.56 o 
 -16  21  11     1434.55     1118.77    541.90 o 
 -14  21  11      261.20     -659.61    439.74 o 
 -12  21  11     3098.19     3667.89    638.75 o 
 -10  21  11     3059.45     2751.42    654.99 o 
  -8  21  11     1716.79     2406.40    588.38 o 
  -6  21  11     5010.78     4947.14    621.15 o 
  -4  21  11      434.02      119.82    543.69 o 
  -2  21  11      466.35     1573.71    642.02 o 
   0  21  11     5332.55     4563.39    839.54 o 
   2  21  11     1326.23     2120.71    726.64 o 
   4  21  11     1528.08     2506.60    782.91 o 
   6  21  11      769.73     1102.65    622.35 o 
   8  21  11        1.00     -188.40    580.30 o 
  10  21  11      366.92     1059.32    584.50 o 
  12  21  11      631.78     -122.80    538.69 o 
  14  21  11        2.43      587.97    521.78 o 
  16  21  11       10.56     -217.36    444.21 o 
  18  21  11       12.68     -316.39    483.75 o 
  20  21  11       17.33     -681.64    454.43 o 
 -21  22  11      316.01       60.26    503.56 o 
 -19  22  11      949.84      881.29    522.10 o 
 -17  22  11       50.54      887.29    534.09 o 
 -15  22  11       69.54     -208.33    456.82 o 
 -13  22  11      475.71      208.69    500.54 o 
 -11  22  11     1174.51      960.03    504.01 o 
  -9  22  11     1153.63     1526.27    508.15 o 
  -7  22  11     4406.44     3759.18    774.08 o 
  -5  22  11      518.82      879.03    544.38 o 
  -3  22  11      468.74      841.04    727.37 o 
  -1  22  11     3975.73     4241.10    806.68 o 
   1  22  11     1189.41       -5.61    607.92 o 
   3  22  11      372.69     -192.35    632.54 o 
   5  22  11     1953.21     1908.07   1121.98 o 
   7  22  11     6283.48     5970.40    838.92 o 
   9  22  11        3.41       60.35    617.62 o 
  11  22  11     2879.72     2052.70    722.05 o 
  13  22  11     1543.01     1385.27    623.29 o 
  15  22  11     1073.98     1936.85    783.40 o 
  17  22  11      300.29     -254.58    480.21 o 
  19  22  11     2236.89     1244.45    563.69 o 
  21  22  11     1141.44      889.07    605.69 o 
 -20  23  11     1238.47     2310.05    590.55 o 
 -18  23  11     1362.25     1663.97    553.12 o 
 -16  23  11      291.22      -77.15    514.80 o 
 -14  23  11     1983.09     2402.83    600.76 o 
 -12  23  11      301.06      643.71    516.60 o 
 -10  23  11      197.50      275.72    500.95 o 
  -8  23  11     2161.64     2038.02    607.82 o 
  -6  23  11      226.71      735.25    554.16 o 
  -4  23  11      250.72     -389.10    549.59 o 
  -2  23  11     3670.14     3113.85   1031.51 o 
   0  23  11       76.05     -167.56    633.61 o 
   2  23  11      592.41      733.49    665.85 o 
   4  23  11      848.92      797.58    707.49 o 
   6  23  11        4.06     -404.07    625.72 o 
   8  23  11     2356.66     2093.37    715.97 o 
  10  23  11      165.82      425.86    673.49 o 
  12  23  11      454.07     1645.35    730.58 o 
  14  23  11      158.68     -193.61    526.83 o 
  16  23  11       89.56     -187.43    550.25 o 
  18  23  11       38.81     -769.40    512.93 o 
  20  23  11       66.48     -830.72    553.81 o 
 -19  24  11      349.11     -295.24    502.46 o 
 -17  24  11     1316.88      961.19    564.58 o 
 -15  24  11      175.87      170.31    506.68 o 
 -13  24  11     3127.98     2878.49    679.63 o 
 -11  24  11     2051.31     1850.29    572.29 o 
  -9  24  11       19.75     1036.18    512.61 o 
  -7  24  11     2009.37     2028.80    612.82 o 
  -5  24  11     3159.89     4715.04    888.45 o 
  -3  24  11        9.03     1386.61    673.93 o 
  -1  24  11      894.44      887.84    759.03 o 
   1  24  11     3917.91     5253.07    955.77 o 
   3  24  11     2095.76     1206.02    837.23 o 
   5  24  11      378.68     -365.81    634.86 o 
   7  24  11     3363.74     1223.88    716.74 o 
   9  24  11     1908.98     2320.29    837.18 o 
  11  24  11      155.65     -150.05    640.52 o 
  13  24  11     1367.78      911.48    724.86 o 
  15  24  11     2164.15     1624.03    587.82 o 
  17  24  11      878.61      -51.28    572.18 o 
  19  24  11      132.29     -817.42    544.95 o 
 -18  25  11     1084.79      842.65    599.02 o 
 -16  25  11     2202.21     1572.81    602.63 o 
 -14  25  11     1853.13     2685.79    634.03 o 
 -12  25  11      107.99     -107.03    504.87 o 
 -10  25  11     2355.53     2361.57    587.73 o 
  -8  25  11      538.43     2039.71    640.07 o 
  -6  25  11      282.26     -505.28    666.85 o 
  -4  25  11      731.02     1459.58    747.87 o 
  -2  25  11     1808.43     2122.47    789.03 o 
   0  25  11      794.13       85.86    805.24 o 
   2  25  11      283.53      950.64    683.30 o 
   4  25  11       30.50      202.75    669.09 o 
   6  25  11      473.22      222.26    668.57 o 
   8  25  11      599.47       59.11    973.76 o 
  10  25  11      987.13     1115.12    784.34 o 
  12  25  11      578.70     1463.87    767.90 o 
  14  25  11       41.16      225.77    634.82 o 
  16  25  11        4.02     -768.51    563.26 o 
  18  25  11      320.17       77.98    575.35 o 
 -17  26  11      625.79     1315.64    608.88 o 
 -15  26  11      839.45      663.57    561.29 o 
 -13  26  11      848.76     1507.66    590.73 o 
 -11  26  11     1294.69     1735.83    591.48 o 
  -9  26  11     4305.99     7191.37    862.09 o 
  -7  26  11      654.05      488.16    685.49 o 
  -5  26  11      668.86      785.14    674.44 o 
  -3  26  11     2206.75     2238.19    786.44 o 
  -1  26  11     1967.25     3760.34   1173.03 o 
   1  26  11      132.60     1074.95    711.46 o 
   3  26  11     1419.55     1830.26    808.58 o 
   5  26  11     2422.52     3064.69    867.08 o 
   7  26  11      911.21      330.57    717.31 o 
   9  26  11      502.44     -172.22    754.78 o 
  11  26  11      627.54      498.18    773.21 o 
  13  26  11        9.99      549.72    733.02 o 
  15  26  11      276.62      -23.11    618.41 o 
  17  26  11      165.89     -641.99    625.71 o 
 -14  27  11      835.19      -32.84    548.03 o 
 -12  27  11     2452.32     2729.51    631.63 o 
 -10  27  11     2064.18     2153.98    865.25 o 
  -8  27  11      165.38      527.30    673.81 o 
  -6  27  11     1368.77     1752.76    734.33 o 
  -4  27  11     2730.12     1545.91    786.56 o 
  -2  27  11      241.07      156.22    655.49 o 
   0  27  11     1334.72     1559.05    794.80 o 
   2  27  11      333.58      219.86    748.24 o 
   4  27  11     2067.95      389.33    721.59 o 
   6  27  11        2.36      667.84    767.39 o 
   8  27  11      424.51     -232.48    695.29 o 
  10  27  11     1504.03     1859.86    879.07 o 
  12  27  11      417.91     -352.83    806.32 o 
  14  27  11      215.60     -494.58    779.72 o 
 -13  28  11      508.89      -12.48    562.57 o 
 -11  28  11      409.85      254.85    535.68 o 
  -9  28  11      329.21     1079.97    694.37 o 
  -7  28  11     2526.58     4544.38   1112.39 o 
  -5  28  11       30.00       -8.15    699.58 o 
  -3  28  11      312.08      124.88    725.02 o 
  -1  28  11       42.97      221.29    678.33 o 
   1  28  11      522.35      607.00    751.81 o 
   3  28  11      109.26      725.18    746.16 o 
   5  28  11      333.77      311.94    746.17 o 
   7  28  11      476.84      707.67    820.17 o 
   9  28  11     1207.69     1436.18    815.28 o 
  11  28  11      135.61    -1042.13    694.75 o 
  13  28  11      212.62      302.57    936.43 o 
 -10  29  11      120.25      558.89   1036.67 o 
  -8  29  11     1482.75      580.01    754.60 o 
  -6  29  11      492.50      217.84    725.66 o 
  -4  29  11       15.07      369.03    757.88 o 
  -2  29  11     1519.97     2384.35    869.22 o 
   0  29  11      130.24       80.31    735.69 o 
   2  29  11       31.86      539.34    754.91 o 
   4  29  11      381.65      692.39    768.97 o 
   6  29  11     2287.89     2083.28    937.46 o 
   8  29  11     2568.37      472.23    819.19 o 
  10  29  11      522.80      874.92    842.64 o 
  -7  30  11      124.87     -399.85    686.60 o 
  -5  30  11      860.24      761.77    722.06 o 
  -3  30  11     1825.01     1312.45    805.33 o 
  -1  30  11        7.27      535.76    747.34 o 
   1  30  11     2475.46     4247.20    945.23 o 
   3  30  11     1005.65     1203.44    784.07 o 
   5  30  11      473.76     1168.32    832.40 o 
   7  30  11      511.55      145.02    775.49 o 
  -4  31  11      954.40     1721.54    833.82 o 
  -2  31  11      513.81     1028.94    816.68 o 
   0  31  11      534.03    -1121.36    747.57 o 
   2  31  11      609.43     1356.59    831.24 o 
   4  31  11        4.74      633.69    795.49 o 
   0   0  12      241.58     2180.13   1086.21 o 
   1   1  12     2765.07     2223.75    456.97 o 
   0   2  12       38.99      282.38    330.33 o 
   2   2  12      912.51     2492.95    480.51 o 
  -1   3  12    16702.40    16493.45   1345.71 o 
   1   3  12    10564.30    10528.85    956.61 o 
   3   3  12      747.61     1799.38    656.98 o 
  -2   4  12    26712.76    30130.18   1138.73 o 
   0   4  12    31269.19    33657.89   1324.04 o 
   2   4  12    25997.46    26261.52   1043.28 o 
   4   4  12      273.90      352.47    331.91 o 
  -3   5  12     1360.85     1829.41    410.86 o 
  -1   5  12     6561.10     8138.94   1971.73 o 
   1   5  12    16222.99    14271.44   1188.09 o 
   3   5  12     9762.67     8314.60    679.46 o 
   5   5  12     1460.16     1111.18    379.38 o 
  -4   6  12     4049.04     4297.82    496.03 o 
  -2   6  12     4798.41     4985.95    511.84 o 
   0   6  12     9819.93     9649.00   1226.47 o 
   2   6  12    43517.18    44094.86   1284.96 o 
   4   6  12       36.47      251.08    337.41 o 
   6   6  12    15723.38    16450.00    756.57 o 
  -5   7  12     2576.64     2845.46    489.59 o 
  -3   7  12     5431.85     5314.94    539.18 o 
  -1   7  12     1853.44     2497.42    431.53 o 
   1   7  12     1753.87     1980.32    467.83 o 
   3   7  12     1312.46     1530.77    624.07 o 
   5   7  12      652.34      146.29    343.72 o 
   7   7  12     2646.07     3096.53    471.44 o 
  -6   8  12      741.09      495.26    744.64 o 
  -4   8  12     7486.28     8400.18    630.32 o 
  -2   8  12    18164.66    22238.11    895.16 o 
   0   8  12    12483.55    13497.54    683.77 o 
   2   8  12     2507.61     2658.96    506.10 o 
   4   8  12       34.27      442.49    428.79 o 
   6   8  12     5665.04     6453.34    668.96 o 
   8   8  12      959.92      749.87    460.41 o 
  -7   9  12     4841.72     4475.84    619.50 o 
  -5   9  12      718.07      233.02    429.02 o 
  -3   9  12      426.15      477.56    357.15 o 
  -1   9  12      116.01     -181.05    395.89 o 
   1   9  12     1353.73     1651.37    404.66 o 
   3   9  12      441.60      840.50    443.27 o 
   5   9  12      652.84      710.83    472.86 o 
   7   9  12     2465.48     3722.50    535.84 o 
   9   9  12      522.63      430.42    405.56 o 
  -8  10  12    20393.94    20980.91   1489.20 o 
  -6  10  12     2100.23     3120.11    530.29 o 
  -4  10  12     6785.17     7871.39    777.04 o 
  -2  10  12      448.67      295.67    361.33 o 
   0  10  12     3407.99     3832.79    561.72 o 
   2  10  12    15789.08    16330.91    761.29 o 
   4  10  12    15570.88    15711.57   1117.13 o 
   6  10  12     5431.18     6334.25    801.02 o 
   8  10  12     6329.72     8786.05    775.39 o 
  10  10  12      675.45      615.60    432.96 o 
  -9  11  12     2470.76     1844.34    557.73 o 
  -7  11  12     2315.20     2567.15    542.43 o 
  -5  11  12     3542.25     4772.53    589.20 o 
  -3  11  12     6487.12     5515.21    614.66 o 
  -1  11  12       51.86     -550.57    367.05 o 
   1  11  12      505.32      675.86    377.92 o 
   3  11  12     1712.46     1103.12    422.70 o 
   5  11  12     6433.61     5174.26    701.99 o 
   7  11  12      126.00     -295.65    767.94 o 
   9  11  12     4625.87     6229.00    939.03 o 
  11  11  12      300.97      114.20    435.86 o 
 -10  12  12      390.41      908.79    495.08 o 
  -8  12  12        0.59       72.15    443.77 o 
  -6  12  12       10.27      338.90    454.95 o 
  -4  12  12     2965.85     3490.00    559.81 o 
  -2  12  12     2160.70     1683.08    486.29 o 
   0  12  12    16676.82    18112.00   1003.25 o 
   2  12  12        5.13     -405.89    387.62 o 
   4  12  12     2913.73     2581.30    502.30 o 
   6  12  12     1884.56     3146.26    644.74 o 
   8  12  12     4559.31     5430.31   1380.02 o 
  10  12  12     1560.69     2068.62    556.60 o 
  12  12  12     2521.99     2763.25    653.70 o 
 -11  13  12       43.55      827.90    494.43 o 
  -9  13  12     4924.34     5308.31    923.00 o 
  -7  13  12       65.89      474.67    474.37 o 
  -5  13  12       27.13      292.89    484.11 o 
  -3  13  12      434.30      397.98    438.63 o 
  -1  13  12     5344.74     4597.19    657.05 o 
   1  13  12     2807.65     3797.90    587.76 o 
   3  13  12      247.24       -3.96    441.61 o 
   5  13  12     2311.28     2159.05    511.83 o 
   7  13  12     3353.13     2210.22    592.44 o 
   9  13  12     3256.91     2679.24    725.18 o 
  11  13  12       78.77     -344.35    462.95 o 
  13  13  12      934.97      148.01    442.28 o 
 -12  14  12      366.40       75.47    455.53 o 
 -10  14  12    13722.14    14417.51    999.24 o 
  -8  14  12     2616.35     3170.87    619.22 o 
  -6  14  12     3983.50     2572.58    629.65 o 
  -4  14  12       58.09     -371.38    480.46 o 
  -2  14  12      228.54      -31.37    427.57 o 
   0  14  12     2965.74     2407.57    536.83 o 
   2  14  12    10578.37     8688.07    849.78 o 
   4  14  12     5596.91     7094.07    707.28 o 
   6  14  12     1892.48     2139.47    554.01 o 
   8  14  12     3007.85     3308.47    641.93 o 
  10  14  12       83.05     -130.23    553.16 o 
  12  14  12     2456.06     3198.46    644.41 o 
  14  14  12      138.20      -27.88    487.67 o 
 -13  15  12      140.59      -27.20    483.09 o 
 -11  15  12        3.42      905.11    519.64 o 
  -9  15  12       33.90      256.62    494.84 o 
  -7  15  12     2273.94     1385.86    566.14 o 
  -5  15  12     5043.46     6107.46    974.26 o 
  -3  15  12      687.33      919.67    536.69 o 
  -1  15  12     2359.08     1503.17    516.87 o 
   1  15  12       83.00      437.73    504.30 o 
   3  15  12     4972.10     4190.95    813.41 o 
   5  15  12       57.58       58.06    459.27 o 
   7  15  12     2570.10     1921.55    599.82 o 
   9  15  12       85.66     -186.73    510.00 o 
  11  15  12      338.46      451.59    911.65 o 
  13  15  12       14.14      130.29    518.99 o 
  15  15  12       17.49     -677.05    519.66 o 
 -14  16  12     6872.57     6500.81    750.99 o 
 -12  16  12       34.71     -480.78    486.51 o 
 -10  16  12     2500.09     2450.10    627.73 o 
  -8  16  12      864.97      405.89    552.55 o 
  -6  16  12     5174.91     5403.67    705.44 o 
  -4  16  12      551.28      333.79    514.58 o 
  -2  16  12     8733.33    10337.62    882.70 o 
   0  16  12      316.06      796.01    544.31 o 
   2  16  12      347.37      472.55    513.38 o 
   4  16  12      125.41      545.80    570.80 o 
   6  16  12      565.47       32.65    552.33 o 
   8  16  12     3867.67     2922.76    647.43 o 
  10  16  12     3536.73     3027.55    648.17 o 
  12  16  12       20.31      376.00    584.16 o 
  14  16  12     1507.99     1829.10    614.82 o 
  16  16  12     2491.82     2823.32    614.24 o 
 -15  17  12     1039.24      555.88    487.13 o 
 -13  17  12     5160.66     5206.16    820.59 o 
 -11  17  12       35.69     -264.07    449.88 o 
  -9  17  12      448.43      283.96    531.40 o 
  -7  17  12     4675.50     4289.32    687.45 o 
  -5  17  12      741.31      116.98    530.75 o 
  -3  17  12        7.03     -418.25    494.77 o 
  -1  17  12     1414.81     1067.42    639.19 o 
   1  17  12      842.48      955.20    583.07 o 
   3  17  12       24.99     -707.76    471.84 o 
   5  17  12       44.68      522.70    558.50 o 
   7  17  12     5597.87     6468.06    761.01 o 
   9  17  12        2.45     -550.48    517.64 o 
  11  17  12     2938.01     2545.38    606.77 o 
  13  17  12      273.42      231.20    586.24 o 
  15  17  12     3233.88     2491.88    653.28 o 
  17  17  12      947.49       11.66    531.21 o 
 -16  18  12      455.94     -174.71    456.00 o 
 -14  18  12     1269.13     2143.49    585.77 o 
 -12  18  12     3731.87     6049.83   1495.58 o 
 -10  18  12      638.73      744.00    548.89 o 
  -8  18  12     1687.68     1269.32    530.28 o 
  -6  18  12     6467.74     6441.02    775.01 o 
  -4  18  12      433.21      664.09    549.26 o 
  -2  18  12     2275.83     2682.40    722.77 o 
   0  18  12      567.31      833.89    622.38 o 
   2  18  12     9110.68     9291.38   1210.70 o 
   4  18  12      715.06     1226.41    583.36 o 
   6  18  12     7133.56     7733.58    920.46 o 
   8  18  12       77.33      320.82    610.26 o 
  10  18  12      179.93      -48.72    549.39 o 
  12  18  12     1013.70     2387.45    664.79 o 
  14  18  12     4918.85     3625.88    733.22 o 
  16  18  12       36.07     -470.51    472.02 o 
  18  18  12       31.02      707.99    557.38 o 
 -17  19  12     2085.63     1525.02    540.28 o 
 -15  19  12     2014.34     1145.67    507.62 o 
 -13  19  12      207.54      261.32    498.52 o 
 -11  19  12     1270.93      476.76    507.39 o 
  -9  19  12        2.95     -130.67    466.48 o 
  -7  19  12     1129.41      592.45    491.38 o 
  -5  19  12      409.80     -118.84    533.90 o 
  -3  19  12     1886.66     1988.76    696.38 o 
  -1  19  12       40.96     -504.87    570.14 o 
   1  19  12      407.66     -894.85    611.52 o 
   3  19  12      589.99      344.96    570.19 o 
   5  19  12     1949.38     1256.42    656.03 o 
   7  19  12       54.90      305.49    607.14 o 
   9  19  12      253.69      599.87    652.10 o 
  11  19  12        3.10     -394.45    521.53 o 
  13  19  12      192.66     -588.80    526.94 o 
  15  19  12     1132.48     1412.69    614.75 o 
  17  19  12     2608.44     2699.56    592.32 o 
  19  19  12        9.89     -394.08    588.76 o 
 -18  20  12      159.77      779.91    593.87 o 
 -16  20  12      365.52      513.42    487.14 o 
 -14  20  12      366.53      315.37    514.09 o 
 -12  20  12       30.76       88.08    498.75 o 
 -10  20  12     1631.36     1213.62    535.77 o 
  -8  20  12      522.53      824.72    519.51 o 
  -6  20  12      374.32      -29.87    544.15 o 
  -4  20  12     2434.94     2779.35    750.52 o 
  -2  20  12       12.03     -793.73    529.15 o 
   0  20  12      491.87      861.52    650.75 o 
   2  20  12      111.88       71.49    601.13 o 
   4  20  12       10.01      475.69    590.83 o 
   6  20  12     4108.49     3572.03    778.41 o 
   8  20  12      438.47      530.79    619.07 o 
  10  20  12      312.20       -2.25    652.70 o 
  12  20  12      685.48      685.74    606.86 o 
  14  20  12      373.14      -86.49    605.53 o 
  16  20  12      219.15     -676.56    635.82 o 
  18  20  12       54.23     -589.73    462.44 o 
  20  20  12     1167.16      937.92    566.53 o 
 -19  21  12       65.91      -17.64    569.29 o 
 -17  21  12       89.06      109.32    497.00 o 
 -15  21  12      302.24     -137.41    510.40 o 
 -13  21  12     1392.61     1536.87    617.40 o 
 -11  21  12       66.72      184.64    502.00 o 
  -9  21  12        4.51     -137.68    483.84 o 
  -7  21  12      691.23     -129.32    514.58 o 
  -5  21  12       17.91       61.64    606.44 o 
  -3  21  12      682.52      -85.39    632.76 o 
  -1  21  12      402.78     -264.93    721.74 o 
   1  21  12      328.78      705.91    644.70 o 
   3  21  12     1616.41     1635.05    732.16 o 
   5  21  12     1817.00     1484.50    684.51 o 
   7  21  12       55.61      330.93    638.58 o 
   9  21  12      729.11     -345.05    704.72 o 
  11  21  12      242.69      334.19    645.84 o 
  13  21  12     1279.75     1610.03    763.89 o 
  15  21  12        6.17      -55.15    630.85 o 
  17  21  12       69.63     -117.71    577.69 o 
  19  21  12      138.32      174.15    541.28 o 
 -18  22  12      198.03     -415.22    517.03 o 
 -16  22  12       14.48     -330.90    515.12 o 
 -14  22  12     1081.76      353.16    547.99 o 
 -12  22  12      152.33      766.21    531.36 o 
 -10  22  12       29.23      446.91    527.61 o 
  -8  22  12     1949.73     2386.04    672.27 o 
  -6  22  12      161.70        8.00   1096.40 o 
  -4  22  12      650.47      711.27    656.95 o 
  -2  22  12      134.77     -577.72    642.97 o 
   0  22  12     4113.14     4424.38   1004.23 o 
   2  22  12      238.83     -924.66    616.44 o 
   4  22  12     2963.98     4144.56    888.60 o 
   6  22  12     1242.57     1630.69    699.51 o 
   8  22  12        3.96      535.68    655.51 o 
  10  22  12      225.53      537.01    672.24 o 
  12  22  12      961.40      968.23    725.10 o 
  14  22  12      976.53      682.01    829.98 o 
  16  22  12      967.80     1193.10    707.10 o 
  18  22  12       46.34     -519.19    607.51 o 
 -17  23  12       34.22       41.96    516.52 o 
 -15  23  12        1.19     -427.60    516.75 o 
 -13  23  12     1299.64     1170.78    575.74 o 
 -11  23  12      856.39     1260.08    559.18 o 
  -9  23  12      559.28     1016.28    621.81 o 
  -7  23  12      258.33       38.96    665.40 o 
  -5  23  12      631.74      296.03    668.15 o 
  -3  23  12        9.47     -621.27    633.04 o 
  -1  23  12        3.87     -590.55    657.42 o 
   1  23  12        7.44      131.04    939.13 o 
   3  23  12      485.62     -245.08    705.09 o 
   5  23  12      104.68      791.27    731.09 o 
   7  23  12        6.88     -543.87    665.26 o 
   9  23  12      246.35      168.01    670.62 o 
  11  23  12      282.30      280.22    715.95 o 
  13  23  12      379.14      227.01    687.22 o 
  15  23  12       38.95     -145.50    774.90 o 
  17  23  12      499.72      233.19    628.04 o 
 -16  24  12      142.87     -448.25    531.28 o 
 -14  24  12       46.54     -338.06    520.99 o 
 -12  24  12      514.76      369.77    541.58 o 
 -10  24  12      135.70      -74.08    584.44 o 
  -8  24  12     1087.98     1317.65    737.23 o 
  -6  24  12      395.23     2399.53    772.20 o 
  -4  24  12      385.12       67.78    668.25 o 
  -2  24  12     1502.84      394.43    720.96 o 
   0  24  12        3.86      -11.72    720.41 o 
   2  24  12       32.56     -219.57    744.62 o 
   4  24  12     1786.97     1573.59    745.84 o 
   6  24  12       24.94    -1002.54    668.36 o 
   8  24  12      588.84      932.22    786.07 o 
  10  24  12      719.10     1298.76    719.69 o 
  12  24  12       39.13     1177.44    746.80 o 
  14  24  12     1833.39     1909.85    818.52 o 
  16  24  12        2.09      872.50    793.31 o 
 -15  25  12        2.80      217.74    556.31 o 
 -13  25  12        8.04     -268.85    551.98 o 
 -11  25  12      272.59      692.87    928.64 o 
  -9  25  12      403.00      853.59    721.47 o 
  -7  25  12        2.25     -526.96    644.42 o 
  -5  25  12       45.04      201.47    662.35 o 
  -3  25  12      151.41      566.14    713.26 o 
  -1  25  12     1370.28     2918.04    969.46 o 
   1  25  12       49.60      533.54    731.66 o 
   3  25  12        1.51      -85.29    687.97 o 
   5  25  12      422.53      214.31    757.24 o 
   7  25  12       70.46      552.73    763.15 o 
   9  25  12      325.10      595.18    795.96 o 
  11  25  12     1357.17     2149.92    795.26 o 
  13  25  12      339.94     1533.81    795.21 o 
  15  25  12      447.39       56.70    744.64 o 
 -12  26  12       65.80      118.74    564.81 o 
 -10  26  12     1752.01     1791.33    787.10 o 
  -8  26  12      114.96      755.15    709.81 o 
  -6  26  12      121.71     -169.23    768.98 o 
  -4  26  12      470.28     -130.33    674.75 o 
  -2  26  12      976.09      697.27    738.47 o 
   0  26  12     1847.13     1297.05    820.26 o 
   2  26  12      568.53      551.53    783.91 o 
   4  26  12       36.92     -389.66    727.93 o 
   6  26  12     1089.47     1309.43    797.67 o 
   8  26  12      462.51      942.59    768.65 o 
  10  26  12      177.40     -206.84    769.38 o 
  12  26  12      494.17      171.74    819.68 o 
 -11  27  12      301.06     -429.32    792.65 o 
  -9  27  12       93.05     1082.78    756.20 o 
  -7  27  12        1.48     -668.20    643.54 o 
  -5  27  12       61.68      153.85    692.76 o 
  -3  27  12      508.00      -44.33    735.84 o 
  -1  27  12        0.96     1389.36    777.76 o 
   1  27  12       39.63      956.07    772.92 o 
   3  27  12      305.02     -268.77    751.03 o 
   5  27  12       32.84     -340.97    736.27 o 
   7  27  12       12.34       73.74   1012.11 o 
   9  27  12      233.78     1532.84    841.61 o 
  11  27  12       31.34    -1190.78    793.86 o 
  -8  28  12       25.24      387.74    724.62 o 
  -6  28  12     1089.86     2275.41    830.51 o 
  -4  28  12      263.42      239.93    797.77 o 
  -2  28  12      255.09      -75.59    779.59 o 
   0  28  12      863.63      604.30    785.57 o 
   2  28  12       90.28     -180.51    763.39 o 
   4  28  12      287.37      913.58    822.26 o 
   6  28  12     1837.42      257.54    820.17 o 
   8  28  12       50.18     -116.21    801.54 o 
  -3  29  12      402.12      315.31    756.38 o 
  -1  29  12      148.18     -391.74    754.65 o 
   1  29  12        3.59     1212.02    832.85 o 
   3  29  12      566.04      497.33    797.13 o 
   0   1  13       16.72      550.84    411.56 o 
  -1   2  13      424.74      853.14    439.01 o 
   1   2  13        6.55      215.08    448.87 o 
  -2   3  13      286.82      102.80    410.06 o 
   0   3  13        1.46      273.99    424.17 o 
   2   3  13      194.62      893.03    451.05 o 
  -3   4  13      743.38     1353.89    491.79 o 
  -1   4  13     1974.30     1952.19    486.06 o 
   1   4  13      402.56     1288.87    504.03 o 
   3   4  13        0.98      297.18    362.92 o 
  -4   5  13      173.96      413.99    373.21 o 
  -2   5  13       70.61      262.62    406.46 o 
   0   5  13      356.61     1730.65    531.84 o 
   2   5  13      233.91      -84.50    417.03 o 
   4   5  13       17.93      262.68    405.71 o 
  -5   6  13      478.24      162.54    361.03 o 
  -3   6  13     2758.70     2774.40    556.55 o 
  -1   6  13      665.52     1073.07    458.58 o 
   1   6  13       23.99      371.59    423.07 o 
   3   6  13      186.74      244.83    462.79 o 
   5   6  13      324.42     1088.80    440.08 o 
  -6   7  13      842.63     1456.35    435.83 o 
  -4   7  13      655.26      315.86    379.40 o 
  -2   7  13      149.58      168.02    356.03 o 
   0   7  13      940.63      910.05    419.60 o 
   2   7  13      124.29      349.89    420.32 o 
   4   7  13     1653.74     2359.90    821.16 o 
   6   7  13     2237.99     1588.83    493.28 o 
  -7   8  13       24.95     -348.91    376.85 o 
  -5   8  13      246.59      564.86    420.88 o 
  -3   8  13      337.03      529.19    409.43 o 
  -1   8  13       63.21      267.00    386.21 o 
   1   8  13     1180.16     1487.90    450.73 o 
   3   8  13      411.67      219.13    432.09 o 
   5   8  13       10.43      455.42    483.41 o 
   7   8  13       45.52     -264.14    491.21 o 
  -8   9  13       91.40      309.06    436.31 o 
  -6   9  13       82.54     -137.92    422.51 o 
  -4   9  13      164.29      -39.31    407.33 o 
  -2   9  13     1238.57     2035.09    467.78 o 
   0   9  13      397.76     -289.09    437.44 o 
   2   9  13      526.11     1191.12    444.18 o 
   4   9  13      273.37      959.67    529.24 o 
   6   9  13     2222.33     3216.43    722.13 o 
   8   9  13      365.07     -110.57    827.64 o 
  -9  10  13      317.29      651.23    461.49 o 
  -7  10  13     3337.04     2593.61   1025.61 o 
  -5  10  13       21.09      235.66    441.28 o 
  -3  10  13     1326.05      504.81    461.03 o 
  -1  10  13       59.78      232.25    456.57 o 
   1  10  13      284.23      210.94    463.96 o 
   3  10  13      125.85     -416.97    430.83 o 
   5  10  13      404.56      797.19    593.53 o 
   7  10  13     4958.44     5071.29    824.40 o 
   9  10  13      648.20     1095.25    657.94 o 
 -10  11  13     1820.25     2103.55    536.84 o 
  -8  11  13      183.92      360.03    498.91 o 
  -6  11  13       68.68     -628.89    455.43 o 
  -4  11  13      127.88     -345.09    435.55 o 
  -2  11  13     1576.73     1647.39    518.38 o 
   0  11  13        6.18     -166.65    456.55 o 
   2  11  13      657.19       38.42    472.45 o 
   4  11  13     2170.07     1368.99    591.20 o 
   6  11  13      293.76      172.59    594.10 o 
   8  11  13     2147.18     2447.88    700.11 o 
  10  11  13      801.84     1187.37    660.83 o 
 -11  12  13      219.52     -562.51    541.74 o 
  -9  12  13      129.48     -143.13    504.11 o 
  -7  12  13      518.91      246.07    522.32 o 
  -5  12  13       30.42     -517.90    499.95 o 
  -3  12  13        2.24     -654.90    436.60 o 
  -1  12  13      581.16      173.16    446.56 o 
   1  12  13     1117.60      547.94    573.68 o 
   3  12  13      254.00      161.24    481.37 o 
   5  12  13      505.44      342.89    521.37 o 
   7  12  13      162.89      511.79    562.37 o 
   9  12  13       70.86      552.30    618.21 o 
  11  12  13      509.73      -46.62    612.00 o 
 -12  13  13      181.07     -599.28    526.79 o 
 -10  13  13      150.37     -251.81    481.75 o 
  -8  13  13        7.64      -54.28    519.99 o 
  -6  13  13      237.99     -156.78    487.69 o 
  -4  13  13      212.70     -648.94    432.62 o 
  -2  13  13     1153.76      862.28    494.39 o 
   0  13  13      920.98     1064.49    637.63 o 
   2  13  13      671.24      315.83    555.80 o 
   4  13  13       14.05      578.71    494.34 o 
   6  13  13     1584.81     2092.19    544.07 o 
   8  13  13      126.55     -407.25    512.55 o 
  10  13  13       95.28     -966.31    644.21 o 
  12  13  13      881.44      210.47    682.79 o 
 -13  14  13      632.14      514.34    571.83 o 
 -11  14  13      220.49     -401.46    474.50 o 
  -9  14  13     2009.54     1712.43    598.10 o 
  -7  14  13      539.31     1084.84    576.30 o 
  -5  14  13     1095.90     1184.01    820.76 o 
  -3  14  13       81.31       45.22    485.51 o 
  -1  14  13        1.49      352.85    469.36 o 
   1  14  13      743.56      962.49    585.06 o 
   3  14  13      136.44      494.58    571.04 o 
   5  14  13      288.68      359.92    581.79 o 
   7  14  13      210.08      203.51    522.11 o 
   9  14  13     3832.49     2163.89    684.86 o 
  11  14  13      494.55     -163.33    626.89 o 
  13  14  13      456.42      586.45    695.09 o 
 -14  15  13       59.88     -645.16    573.73 o 
 -12  15  13     4325.95     5189.48    708.36 o 
 -10  15  13        4.94     -271.63    531.92 o 
  -8  15  13     1984.35     2564.56    634.53 o 
  -6  15  13      341.05      540.19    594.91 o 
  -4  15  13      897.63     -511.71    499.94 o 
  -2  15  13       16.49     -182.67    486.01 o 
   0  15  13     3120.65     2074.32    638.80 o 
   2  15  13     3823.14     4091.43    729.94 o 
   4  15  13      277.97     1150.69    604.23 o 
   6  15  13      577.02      734.24    620.39 o 
   8  15  13     1100.16     1226.41    583.85 o 
  10  15  13      192.60      492.23    610.92 o 
  12  15  13       30.19     -913.29    639.42 o 
  14  15  13      271.05      600.22    695.58 o 
 -15  16  13     2282.86     1634.18    683.94 o 
 -13  16  13       56.80      -78.22    513.99 o 
 -11  16  13     1424.84     1002.26    592.04 o 
  -9  16  13       50.38     -791.67    527.78 o 
  -7  16  13       52.75      260.51    553.67 o 
  -5  16  13      373.59     -395.26    672.79 o 
  -3  16  13      822.81     1051.91    582.94 o 
  -1  16  13      321.29       -9.67    541.90 o 
   1  16  13      378.49      433.05    577.87 o 
   3  16  13      195.61      322.23    560.04 o 
   5  16  13      800.98     1112.49    625.37 o 
   7  16  13      410.86      608.62    632.13 o 
   9  16  13      430.01     -777.67    537.63 o 
  11  16  13      157.18     -249.45    566.19 o 
  13  16  13     1356.80     1625.90    702.28 o 
  15  16  13      409.85      611.53    727.78 o 
 -16  17  13     1261.74     2086.97    673.38 o 
 -14  17  13       49.78      246.82    585.60 o 
 -12  17  13      399.77     1139.64    620.24 o 
 -10  17  13      813.92      733.26    584.54 o 
  -8  17  13      174.15     -310.70    541.41 o 
  -6  17  13       14.41        1.04    676.01 o 
  -4  17  13      643.75     -479.64    586.64 o 
  -2  17  13      574.39      522.26    661.01 o 
   0  17  13       70.83     -776.51    546.87 o 
   2  17  13      431.48      387.81    590.83 o 
   4  17  13     3721.60     3919.66    757.43 o 
   6  17  13      894.64     1792.06    678.94 o 
   8  17  13      334.95     -644.67    612.31 o 
  10  17  13     2800.87     2763.54    837.14 o 
  12  17  13     1103.33      631.44    579.70 o 
  14  17  13      422.91      212.89    634.80 o 
  16  17  13      163.09     -226.03    873.31 o 
 -17  18  13     1797.87     2177.67    687.90 o 
 -15  18  13        8.73      359.83    595.14 o 
 -13  18  13       91.16      395.92    582.51 o 
 -11  18  13     2790.51     3069.93    687.23 o 
  -9  18  13       40.98     -259.44    572.27 o 
  -7  18  13     5273.70     6644.09    827.38 o 
  -5  18  13      619.02      362.67    578.62 o 
  -3  18  13      161.11      362.46    637.85 o 
  -1  18  13      268.19     -902.36    601.57 o 
   1  18  13     1594.53     2435.38    760.77 o 
   3  18  13      925.00      247.92    608.40 o 
   5  18  13        1.55     -206.11    596.71 o 
   7  18  13     1721.30     1118.03    699.42 o 
   9  18  13      595.92      274.95    649.83 o 
  11  18  13       66.52     -816.06    580.51 o 
  13  18  13      455.88     -170.25    622.70 o 
  15  18  13       62.21     1083.61    725.36 o 
  17  18  13     1074.05     1006.25    708.07 o 
 -18  19  13       39.39      459.70    806.47 o 
 -16  19  13      250.28      256.89    627.84 o 
 -14  19  13     2392.41     2150.28    757.28 o 
 -12  19  13       64.00      439.25    596.04 o 
 -10  19  13      711.83     1124.33    612.63 o 
  -8  19  13      368.57     -411.52    547.28 o 
  -6  19  13        2.45       10.99    578.98 o 
  -4  19  13      117.50      -14.04    634.91 o 
  -2  19  13      632.71     -152.75    626.79 o 
   0  19  13     1231.08      462.58   1069.74 o 
   2  19  13       73.12      349.07    592.75 o 
   4  19  13      175.68      920.35    674.99 o 
   6  19  13     2358.70     1457.02    719.97 o 
   8  19  13      844.98     1908.40    945.61 o 
  10  19  13        5.76      325.50    740.36 o 
  12  19  13      981.81      207.71    837.28 o 
  14  19  13     2344.42     2899.45    730.21 o 
  16  19  13       21.19       11.76    643.21 o 
  18  19  13      325.22     1041.16    739.31 o 
 -17  20  13      205.70     -135.04    579.55 o 
 -15  20  13      172.47     -732.70    488.46 o 
 -13  20  13     1831.20     2323.32    701.63 o 
 -11  20  13       33.68     -646.19    581.54 o 
  -9  20  13       69.99      933.76    610.30 o 
  -7  20  13     1642.98     3077.36    711.44 o 
  -5  20  13      314.58      907.21    714.91 o 
  -3  20  13     2480.67     2867.44    832.09 o 
  -1  20  13       40.24    -1071.90    714.60 o 
   1  20  13        5.60     -504.30    681.59 o 
   3  20  13      194.44     -512.11    673.67 o 
   5  20  13     2058.27     3523.93    815.19 o 
   7  20  13      201.54     -473.39    730.84 o 
   9  20  13      933.61     1376.53    721.00 o 
  11  20  13      292.78     -301.44    716.31 o 
  13  20  13      398.01      622.80    730.91 o 
  15  20  13      432.06      798.59    705.84 o 
  17  20  13       25.60     -959.50    676.62 o 
 -16  21  13      222.83      180.52    550.86 o 
 -14  21  13     1154.64      531.74    570.89 o 
 -12  21  13      635.00      506.15    553.96 o 
 -10  21  13       11.44       -5.67    602.62 o 
  -8  21  13       27.72      -89.95    598.78 o 
  -6  21  13      397.56      602.37    713.68 o 
  -4  21  13       72.39     1203.69    747.00 o 
  -2  21  13      234.42     1453.14    770.01 o 
   0  21  13       24.76     -342.86    696.58 o 
   2  21  13      397.39       78.51    718.92 o 
   4  21  13     1591.77      906.04    795.70 o 
   6  21  13      242.42      140.44    643.62 o 
   8  21  13     2109.78     2137.90    972.89 o 
  10  21  13      322.79      146.21    663.29 o 
  12  21  13        1.00     -380.51    665.35 o 
  14  21  13      617.75     1157.34    772.22 o 
  16  21  13     1578.72     -339.41    799.78 o 
 -15  22  13      880.06      298.37    573.76 o 
 -13  22  13     1398.88     1386.38    613.55 o 
 -11  22  13      875.16     1180.87    664.57 o 
  -9  22  13     1750.01     1610.19    698.00 o 
  -7  22  13      321.64      513.83    895.81 o 
  -5  22  13       88.39     -148.24    665.01 o 
  -3  22  13      929.59     2150.58    815.56 o 
  -1  22  13      300.00     -991.51    661.01 o 
   1  22  13      928.81     1329.55    765.10 o 
   3  22  13       20.71       31.60    708.10 o 
   5  22  13      100.04      242.52    823.37 o 
   7  22  13       46.47      503.04    671.28 o 
   9  22  13       84.70      293.88    697.70 o 
  11  22  13      225.56      834.89    749.25 o 
  13  22  13       41.43     -130.51    731.79 o 
  15  22  13       15.61      145.69    809.65 o 
 -12  23  13      341.08      623.66    669.81 o 
 -10  23  13     1844.23     1496.99    686.33 o 
  -8  23  13       16.24      249.46    685.79 o 
  -6  23  13        7.19     -504.42    646.41 o 
  -4  23  13     1294.79      865.36    855.59 o 
  -2  23  13     2967.08     2482.47    810.88 o 
   0  23  13      121.44      558.71    730.98 o 
   2  23  13     1563.07     1366.21    799.84 o 
   4  23  13     1631.76     1994.95    890.68 o 
   6  23  13      499.11      383.41    783.48 o 
   8  23  13      319.13       63.76    702.04 o 
  10  23  13      912.23      324.51    734.57 o 
  12  23  13      398.93      420.50    751.04 o 
 -11  24  13      214.09      730.60    654.10 o 
  -9  24  13        0.97     -215.70    707.46 o 
  -7  24  13      280.28     2115.98    812.36 o 
  -5  24  13     1474.75     3746.44    896.68 o 
  -3  24  13        8.17      170.13    725.71 o 
  -1  24  13     1326.80     2092.23   1142.24 o 
   1  24  13       27.25      956.96    754.73 o 
   3  24  13      532.27     1497.47    798.19 o 
   5  24  13      615.42      885.14    794.69 o 
   7  24  13     1494.57     1360.58    879.09 o 
   9  24  13      327.60      739.07    748.20 o 
  11  24  13      463.58     -544.61    717.75 o 
  -8  25  13     1573.27     2094.12    862.90 o 
  -6  25  13      799.59     2176.57    831.09 o 
  -4  25  13        4.54      273.64    731.42 o 
  -2  25  13       22.13     -108.49    734.13 o 
   0  25  13      666.09      662.70    777.03 o 
   2  25  13      359.96      795.07    804.64 o 
   4  25  13      383.11      240.95    820.02 o 
   6  25  13     1247.17     -125.06    782.27 o 
   8  25  13      806.84      635.01    856.70 o 
  -5  26  13        0.56     -397.09    749.77 o 
  -3  26  13      406.12     -618.27    704.14 o 
  -1  26  13      521.90      771.28    862.01 o 
   1  26  13       22.62      990.68    844.14 o 
   3  26  13      707.63     1083.75    830.48 o 
   5  26  13      285.58       77.88    827.12 o 
   1   1  14     5605.04     7694.35    908.58 o 
   0   2  14     1702.17     1928.74    673.91 o 
   2   2  14      170.14      138.81    513.65 o 
  -1   3  14      267.91     1608.68    583.71 o 
   1   3  14    10116.63    15101.52   1027.15 o 
   3   3  14       20.97     -439.35    448.41 o 
  -2   4  14      653.77     1428.38    517.58 o 
   0   4  14       60.64      341.92    485.98 o 
   2   4  14        5.35      500.51    469.48 o 
   4   4  14     1418.95     1973.53    575.13 o 
  -3   5  14     5440.26     6275.13    663.16 o 
  -1   5  14     2791.72     2941.70    603.70 o 
   1   5  14      467.58     1152.11    497.09 o 
   3   5  14       43.46      873.81    515.58 o 
   5   5  14     7279.62     8775.64    870.66 o 
  -4   6  14      420.83      842.08    502.11 o 
  -2   6  14      369.46     1016.38    445.67 o 
   0   6  14       12.96      483.23    452.55 o 
   2   6  14      442.20     1240.89    529.17 o 
   4   6  14      580.02     1275.55    591.15 o 
   6   6  14       84.06      703.00    552.90 o 
  -5   7  14      599.44      575.03    512.13 o 
  -3   7  14      118.91      349.86    462.80 o 
  -1   7  14     7231.84     8086.84    847.55 o 
   1   7  14     1789.94     2406.16    533.58 o 
   3   7  14    11504.32    11438.97    856.88 o 
   5   7  14        9.57      429.76    545.04 o 
   7   7  14      171.52     -388.37    528.61 o 
  -6   8  14       98.36      295.10    504.75 o 
  -4   8  14      814.95      906.06    496.11 o 
  -2   8  14      261.07      958.73    523.20 o 
   0   8  14     1098.78     1781.23    485.06 o 
   2   8  14      128.73      288.97    488.65 o 
   4   8  14      640.97     1390.97    616.65 o 
   6   8  14      137.35      106.78    595.17 o 
   8   8  14       67.53      645.90    677.72 o 
  -7   9  14     1802.08     2085.96   1140.11 o 
  -5   9  14     9901.36    12630.93   1121.93 o 
  -3   9  14       16.05      111.22    476.02 o 
  -1   9  14     3537.25     2724.51    589.86 o 
   1   9  14      664.37      578.13    466.04 o 
   3   9  14     4751.20     5632.03    704.43 o 
   5   9  14      131.30      425.58    576.10 o 
   7   9  14     9072.52    10129.60   1092.87 o 
   9   9  14     3550.56     3446.95    842.71 o 
  -8  10  14       10.58      262.84    655.33 o 
  -6  10  14     1246.30      664.79    484.00 o 
  -4  10  14       79.57     1025.12    543.12 o 
  -2  10  14        1.35     -690.37    460.25 o 
   0  10  14      457.81      565.68    520.48 o 
   2  10  14       97.74     -469.99    502.34 o 
   4  10  14      216.64     -771.89    514.59 o 
   6  10  14       15.14     -108.51    641.97 o 
   8  10  14       64.47      271.75    655.97 o 
  10  10  14      117.62     -195.45    670.23 o 
  -9  11  14      785.26     1308.00    730.77 o 
  -7  11  14     1919.97     1054.62    531.49 o 
  -5  11  14      153.06      603.11    524.45 o 
  -3  11  14      851.35     1139.27    725.34 o 
  -1  11  14     8171.54     9570.72    848.16 o 
   1  11  14     4601.91     3795.68    758.52 o 
   3  11  14      627.15      154.36    605.15 o 
   5  11  14      387.43     -421.75    543.14 o 
   7  11  14      240.08      214.90    655.32 o 
   9  11  14        0.00      -43.88    637.32 o 
  11  11  14     6279.58     8740.44   1059.12 o 
 -10  12  14      231.75      263.53    688.84 o 
  -8  12  14      150.97      173.50    516.93 o 
  -6  12  14      256.23     -241.40    531.54 o 
  -4  12  14       14.45      541.90    533.16 o 
  -2  12  14        0.47     -105.73    510.59 o 
   0  12  14      927.15      653.11    608.44 o 
   2  12  14     1307.31      762.78    626.87 o 
   4  12  14       13.91       25.02    582.76 o 
   6  12  14      330.10     -706.78    547.82 o 
   8  12  14     1072.06     1783.94    748.14 o 
  10  12  14       47.09     -251.16    656.57 o 
  12  12  14       91.55      695.43    695.49 o 
 -11  13  14      165.52      344.76    703.03 o 
  -9  13  14      111.73       84.60    538.69 o 
  -7  13  14     4992.80     6735.34    810.53 o 
  -5  13  14        7.91     -532.52    566.65 o 
  -3  13  14     4500.12     4439.30    701.45 o 
  -1  13  14        2.79     -471.35    540.08 o 
   1  13  14       79.30      913.55    605.74 o 
   3  13  14     2938.27     3221.22    756.22 o 
   5  13  14      456.70      804.57    629.23 o 
   7  13  14     1573.08     1984.92    646.50 o 
   9  13  14     2214.21     1869.20    704.25 o 
  11  13  14      526.17      820.53    708.92 o 
  13  13  14       25.33      597.45    700.89 o 
 -12  14  14      385.70      635.23    747.33 o 
 -10  14  14       24.96     -348.65    565.72 o 
  -8  14  14        1.36     1180.58    606.13 o 
  -6  14  14      729.28      118.48    583.67 o 
  -4  14  14      130.61      181.58    588.97 o 
  -2  14  14      947.37      719.13    629.35 o 
   0  14  14       91.54     -464.06    535.61 o 
   2  14  14       40.59      -20.58    608.81 o 
   4  14  14      495.10     1226.82    689.73 o 
   6  14  14     1031.68     1421.44    928.54 o 
   8  14  14      822.00     -145.44    516.36 o 
  10  14  14      472.08      122.26    639.37 o 
  12  14  14      409.91     1809.81    755.15 o 
  14  14  14      214.76      383.42    727.87 o 
 -13  15  14     5084.21     5397.49   1261.57 o 
 -11  15  14     2999.70     1675.92    689.48 o 
  -9  15  14      267.29      567.41    600.59 o 
  -7  15  14     2096.99     2041.07    725.43 o 
  -5  15  14       89.35      -20.20    581.30 o 
  -3  15  14     1507.33     1618.77    752.17 o 
  -1  15  14     2234.17     1778.03    673.06 o 
   1  15  14     8209.42     7948.44    942.11 o 
   3  15  14        2.49     -859.75    573.17 o 
   5  15  14       75.45     -252.03    633.49 o 
   7  15  14     1659.93     1216.03    681.69 o 
   9  15  14      720.72     1235.30    583.43 o 
  11  15  14      114.46     1220.74    702.56 o 
  13  15  14     3496.82     3762.66    913.40 o 
  15  15  14        0.03      186.41    742.39 o 
 -14  16  14      330.11     -705.97    742.97 o 
 -12  16  14      109.15     -799.06    563.66 o 
 -10  16  14      870.62      911.28    637.00 o 
  -8  16  14      475.28      496.45    623.53 o 
  -6  16  14        8.85      219.62    619.04 o 
  -4  16  14      292.49      248.68    659.46 o 
  -2  16  14       48.30       97.18    666.06 o 
   0  16  14        4.02      215.16    627.15 o 
   2  16  14      143.15      379.57    646.32 o 
   4  16  14       95.90     -248.69    606.97 o 
   6  16  14        3.75      167.16    666.13 o 
   8  16  14       32.93      101.68    641.21 o 
  10  16  14      265.24      -24.62    712.96 o 
  12  16  14       18.00     -558.14    791.74 o 
  14  16  14      499.15      723.32    692.03 o 
  16  16  14       80.47     -280.34    766.20 o 
 -15  17  14        1.49      -40.52    767.63 o 
 -13  17  14        2.21     -480.09    740.08 o 
 -11  17  14       49.48        9.52    600.66 o 
  -9  17  14     2911.06     2252.19    687.01 o 
  -7  17  14     2087.97     2115.42    694.05 o 
  -5  17  14     1905.92     2067.62    774.70 o 
  -3  17  14       58.63     -654.40    662.32 o 
  -1  17  14      452.83      936.99    810.56 o 
   1  17  14       10.33      -42.46    600.64 o 
   3  17  14      384.25       -0.14    769.23 o 
   5  17  14     4678.78     4644.55    852.20 o 
   7  17  14      121.05      242.38    669.28 o 
   9  17  14      511.35     -246.10    732.99 o 
  11  17  14        5.36      839.41    751.14 o 
  13  17  14      905.72     1905.46    680.56 o 
  15  17  14        5.37      395.16    726.38 o 
 -14  18  14       52.36       72.84    776.50 o 
 -12  18  14        4.91       17.12    595.11 o 
 -10  18  14     2265.29     1323.02    691.67 o 
  -8  18  14      593.20     -156.10    622.06 o 
  -6  18  14        4.56      312.58    718.72 o 
  -4  18  14       54.98     -704.11    598.63 o 
  -2  18  14        1.96      -49.09    830.08 o 
   0  18  14       15.54     -253.04    723.35 o 
   2  18  14      353.43      660.15    670.70 o 
   4  18  14      177.20      976.41    671.42 o 
   6  18  14       37.78      165.31    668.24 o 
   8  18  14       50.86      878.93    754.03 o 
  10  18  14       47.34     -454.06    721.67 o 
  12  18  14      209.05     -435.74    808.41 o 
  14  18  14        0.02      -12.56    703.48 o 
 -13  19  14      874.23     2049.59    884.93 o 
 -11  19  14      265.63     -887.32    591.55 o 
  -9  19  14     1201.71      619.39    684.52 o 
  -7  19  14        3.13     -484.71    678.38 o 
  -5  19  14      708.90      470.41    733.07 o 
  -3  19  14      132.74      569.78    706.55 o 
  -1  19  14     4507.16     2333.79    863.92 o 
   1  19  14       81.55       44.41    723.75 o 
   3  19  14     1191.84     1674.23    756.82 o 
   5  19  14     2045.72     1980.42    718.72 o 
   7  19  14      710.32      377.13    735.30 o 
   9  19  14     1312.62     2016.87    815.01 o 
  11  19  14     1380.08     3182.27    896.26 o 
  13  19  14      219.92     -219.97    802.38 o 
 -12  20  14      462.20      197.40    633.23 o 
 -10  20  14       92.75      839.12    668.85 o 
  -8  20  14      553.12     -711.07    679.87 o 
  -6  20  14       91.54      513.05    759.37 o 
  -4  20  14       12.58     1401.32    770.54 o 
  -2  20  14      842.47     1807.53    772.44 o 
   0  20  14        0.85     -685.55    699.92 o 
   2  20  14      209.52     1237.99    746.94 o 
   4  20  14        2.60     -423.03    638.00 o 
   6  20  14        4.67     -319.42    706.04 o 
   8  20  14       62.68      158.80    744.57 o 
  10  20  14       33.59       44.80    866.06 o 
  12  20  14      313.14     -410.90    781.37 o 
  -9  21  14      135.89      851.41    791.21 o 
  -7  21  14      464.83      310.77    697.87 o 
  -5  21  14     1357.13     2663.93    841.18 o 
  -3  21  14      776.75     1143.21    889.96 o 
  -1  21  14       14.48     -359.63    695.24 o 
   1  21  14      329.12     -326.30    768.99 o 
   3  21  14     3353.69     5189.99   1047.00 o 
   5  21  14       51.04     -438.94    881.25 o 
   7  21  14      665.83      791.06    754.41 o 
   9  21  14      258.88      -92.44    762.75 o 
  -8  22  14      441.84     1100.58    758.54 o 
  -6  22  14       56.79      593.42    726.42 o 
  -4  22  14       27.37      -96.70    721.11 o 
  -2  22  14      214.78      836.70    785.66 o 
   0  22  14       15.62     -202.86    738.09 o 
   2  22  14        0.69    -1036.68    691.12 o 
   4  22  14        7.47     -427.39    771.48 o 
   6  22  14       39.15      431.38    755.06 o 
   8  22  14      120.56      215.34    753.30 o 
  -5  23  14      499.76     -473.69    741.01 o 
  -3  23  14     1574.63     1496.43    824.74 o 
  -1  23  14      635.77     -255.88    823.37 o 
   1  23  14     1484.98     1889.51   1184.45 o 
   3  23  14      789.75      -18.78    792.14 o 
   5  23  14       16.40       32.55    808.38 o 
   0   1  15       56.53      276.57    679.65 o 
  -1   2  15      181.81     1202.31    692.06 o 
   1   2  15       26.60      555.43    667.17 o 
  -2   3  15     1233.33     1631.68    708.64 o 
   0   3  15        3.87     1349.89    705.27 o 
   2   3  15      188.31      340.11    686.51 o 
  -3   4  15       11.97      396.57    565.53 o 
  -1   4  15      303.71      992.54    611.48 o 
   1   4  15      137.91      654.72    574.66 o 
   3   4  15       94.55      437.00    552.26 o 
  -4   5  15      103.37      763.18    688.46 o 
  -2   5  15       53.68     -346.28    498.71 o 
   0   5  15       63.27      -96.19    537.52 o 
   2   5  15       58.28        8.78    631.17 o 
   4   5  15      182.61      810.66    602.55 o 
  -5   6  15       19.41      500.74    609.57 o 
  -3   6  15      819.60      335.68    617.01 o 
  -1   6  15      331.43     1142.99    546.93 o 
   1   6  15       68.34      259.38    514.29 o 
   3   6  15      234.75      107.76    596.90 o 
   5   6  15      559.92      991.02    626.25 o 
  -6   7  15      750.60      654.01    616.92 o 
  -4   7  15        5.29      462.76    576.98 o 
  -2   7  15      273.45     -207.15    617.96 o 
   0   7  15      179.81       99.41    517.95 o 
   2   7  15       89.55     -511.84    530.09 o 
   4   7  15      572.12      774.26    612.43 o 
   6   7  15      403.28       17.56    600.86 o 
  -7   8  15        0.79     -704.61    601.97 o 
  -5   8  15       97.75      178.87    583.23 o 
  -3   8  15      389.08      561.24    575.40 o 
  -1   8  15      118.70      705.78    581.26 o 
   1   8  15      719.49     1334.34    696.77 o 
   3   8  15      622.64      -74.88    547.31 o 
   5   8  15       13.99     -460.30    679.60 o 
   7   8  15        1.09      211.66    795.64 o 
  -8   9  15      291.70      954.36    741.78 o 
  -6   9  15       45.11     -257.01    591.09 o 
  -4   9  15      502.95      211.39    559.44 o 
  -2   9  15        6.17     -133.39    535.04 o 
   0   9  15      136.50     1071.26    678.86 o 
   2   9  15      652.70      852.25    705.20 o 
   4   9  15       57.99     -167.93    570.42 o 
   6   9  15      599.79       52.65    839.37 o 
   8   9  15      442.67     1145.61    711.84 o 
  -9  10  15       46.04      423.07    713.47 o 
  -7  10  15      765.39     2135.14    803.92 o 
  -5  10  15       10.87     -718.47    535.30 o 
  -3  10  15       16.48      244.05    545.26 o 
  -1  10  15       56.81      544.26    644.75 o 
   1  10  15      443.82      570.00    673.51 o 
   3  10  15       19.98     -396.07    655.10 o 
   5  10  15      361.46      726.30    672.41 o 
   7  10  15       42.06      561.04    730.97 o 
   9  10  15      132.82      -76.97    815.90 o 
 -10  11  15      608.11     1581.71    877.74 o 
  -8  11  15      249.05     -237.90    898.46 o 
  -6  11  15      224.58      140.55    710.84 o 
  -4  11  15       14.18      227.61    552.71 o 
  -2  11  15      338.57      727.89    643.69 o 
   0  11  15      351.14     -452.75    601.60 o 
   2  11  15      233.01      311.51    673.61 o 
   4  11  15     1531.64     1656.31   1063.93 o 
   6  11  15       12.98     -282.74    678.78 o 
   8  11  15      258.94      774.33    723.13 o 
  10  11  15      694.26     1912.77    820.69 o 
 -11  12  15       55.83      119.77    722.74 o 
  -9  12  15        1.15      250.97    724.64 o 
  -7  12  15      314.82     -587.02    873.51 o 
  -5  12  15       22.15      309.93    598.18 o 
  -3  12  15      188.80     1216.60    692.81 o 
  -1  12  15      137.10      886.65    615.48 o 
   1  12  15     1428.22      906.52    670.28 o 
   3  12  15      340.53     -756.87    647.50 o 
   5  12  15        4.43     -269.16    656.91 o 
   7  12  15       50.84    -1054.82    703.21 o 
   9  12  15       93.11      686.23    981.92 o 
  11  12  15       72.02      447.81    928.96 o 
 -12  13  15       65.14      573.21    806.74 o 
 -10  13  15        2.10     -659.86    739.94 o 
  -8  13  15       42.92     -751.91    692.44 o 
  -6  13  15      164.92     -378.10    875.50 o 
  -4  13  15       16.75     -148.55    577.09 o 
  -2  13  15      344.06      745.52    786.28 o 
   0  13  15        5.57     -780.94    572.27 o 
   2  13  15      124.67      402.35    661.10 o 
   4  13  15      133.38       81.08    673.02 o 
   6  13  15      670.80     1278.65    736.63 o 
   8  13  15      113.58     -475.06    626.93 o 
  10  13  15      295.11       97.55    647.44 o 
  12  13  15      918.89      657.65    789.58 o 
 -13  14  15      216.60      694.97    783.43 o 
 -11  14  15        3.59      192.86    772.39 o 
  -9  14  15      932.43     1751.06    863.68 o 
  -7  14  15       41.11     1122.46    747.65 o 
  -5  14  15       87.33     -621.95    582.94 o 
  -3  14  15       34.53      201.54    679.02 o 
  -1  14  15      421.21      362.84    652.94 o 
   1  14  15       21.30     -605.88    649.40 o 
   3  14  15      540.37      561.59    846.06 o 
   5  14  15      566.72      451.83    701.75 o 
   7  14  15       63.84      258.96    729.64 o 
   9  14  15      372.88      812.19    700.30 o 
  11  14  15       96.85      495.99    726.31 o 
  13  14  15        6.43     -465.92    789.25 o 
 -12  15  15     1099.72     1536.88    858.68 o 
 -10  15  15       66.27      -40.69    810.57 o 
  -8  15  15      444.82      540.39    766.19 o 
  -6  15  15        3.22      824.35    669.80 o 
  -4  15  15        2.81     -277.53    702.53 o 
  -2  15  15       22.59     -477.02    724.47 o 
   0  15  15      468.04     1531.49    764.57 o 
   2  15  15      514.14     -707.23    624.28 o 
   4  15  15       54.10      196.16    692.84 o 
   6  15  15      411.53     -992.26    663.47 o 
   8  15  15      223.33      215.40    738.41 o 
  10  15  15        4.64      -54.79    685.57 o 
  12  15  15       26.63     -235.05    690.78 o 
 -11  16  15       16.02     -396.70    752.63 o 
  -9  16  15      105.20      -90.50    767.85 o 
  -7  16  15      135.68      801.93    675.63 o 
  -5  16  15       83.40      365.74    738.71 o 
  -3  16  15      380.64      137.09    742.47 o 
  -1  16  15      748.26     1251.67    794.03 o 
   1  16  15      243.34     -304.90    671.03 o 
   3  16  15      172.95    -1026.69    684.46 o 
   5  16  15      467.91      662.11    713.39 o 
   7  16  15      151.81     -511.62    709.48 o 
   9  16  15       84.25     -120.22    748.52 o 
  11  16  15       45.08     -548.47    787.82 o 
 -10  17  15      224.13      914.81    865.61 o 
  -8  17  15      696.49     1139.23    698.99 o 
  -6  17  15        1.30     -172.60    716.61 o 
  -4  17  15      590.65     -305.13    739.97 o 
  -2  17  15       87.38     -895.93    710.16 o 
   0  17  15       33.86      687.42    771.13 o 
   2  17  15      492.93     -188.74    653.79 o 
   4  17  15     1042.89      373.19    709.21 o 
   6  17  15      125.99      202.26    712.19 o 
   8  17  15      206.83       -8.23    721.41 o 
  10  17  15      690.45    -1086.01    724.01 o 
  -7  18  15      236.35     -103.51    757.99 o 
  -5  18  15       16.61     -393.39    756.40 o 
  -3  18  15      136.51      316.75    773.00 o 
  -1  18  15      119.95       88.49    900.15 o 
   1  18  15      579.53     1077.57    809.48 o 
   3  18  15      482.62     -431.30    628.60 o 
   5  18  15       20.70     -844.05    656.86 o 
   7  18  15      246.44     -464.37    698.41 o 
  -6  19  15       12.04      -99.61    765.49 o 
  -4  19  15      394.82     -129.46    752.69 o 
  -2  19  15      303.57     -360.18    741.92 o 
   0  19  15     1087.55      494.79    791.95 o 
   2  19  15       37.87     -909.38    744.46 o 
   4  19  15      105.47     -452.56    705.53 o 
   6  19  15      494.77       54.79    749.24 o 
   0   0  16     2265.56    10196.65   2231.60 o 
   1   1  16        4.66      831.78    746.60 o 
   0   2  16        9.59      179.08    740.03 o 
   2   2  16      122.53     1690.37    786.35 o 
  -1   3  16      469.50      774.19    751.82 o 
   1   3  16     1230.59     2430.74    704.64 o 
   3   3  16        0.85     -271.89    754.10 o 
  -2   4  16     2110.15     3450.03    919.18 o 
   0   4  16     2594.92     2382.03    775.45 o 
   2   4  16     5777.98     4763.52   1685.05 o 
   4   4  16      168.83     1309.52    825.21 o 
  -3   5  16      759.18      326.06    801.42 o 
  -1   5  16      207.42     1166.82    834.32 o 
   1   5  16      389.40      726.96    649.81 o 
   3   5  16     2627.90     3242.10    907.03 o 
   5   5  16      555.36      194.07    911.64 o 
  -4   6  16        5.65     1396.71    713.68 o 
  -2   6  16     2741.36     2663.58    892.28 o 
   0   6  16      434.59      701.02    712.65 o 
   2   6  16     4673.34     5796.80    999.46 o 
   4   6  16      297.71      835.30    706.97 o 
   6   6  16     3218.95     4768.23    853.33 o 
  -5   7  16       56.31        5.40    645.81 o 
  -3   7  16      159.68     -299.86    654.30 o 
  -1   7  16      171.72     1636.43    846.75 o 
   1   7  16     1303.10      863.35    866.01 o 
   3   7  16     2526.49     2960.82    905.39 o 
   5   7  16     1347.89     1482.21    718.50 o 
   7   7  16      163.62     -179.61    813.04 o 
  -6   8  16       48.29     -812.92    654.23 o 
  -4   8  16      634.72     1079.46    720.49 o 
  -2   8  16     2648.82     2624.80    760.87 o 
   0   8  16     2027.81     3389.07    980.42 o 
   2   8  16      533.22      539.41    727.44 o 
   4   8  16      198.13     -110.00    662.03 o 
   6   8  16      119.56      576.18   1505.95 o 
   8   8  16       37.05      288.60    882.97 o 
  -7   9  16       30.31        6.88    739.37 o 
  -5   9  16        1.80     -734.31    640.47 o 
  -3   9  16      235.31      -95.05    693.75 o 
  -1   9  16       60.33      251.74    692.90 o 
   1   9  16     2469.62     3211.19    832.15 o 
   3   9  16     1054.58      810.54    817.01 o 
   5   9  16      225.96     -664.13   1039.08 o 
   7   9  16       65.08      631.93    790.97 o 
   9   9  16      512.63      717.50    792.54 o 
  -8  10  16     2439.40     2155.04    878.60 o 
  -6  10  16      460.36      133.14    749.55 o 
  -4  10  16      695.65      629.75    704.73 o 
  -2  10  16      179.63      622.42    734.54 o 
   0  10  16     1405.36      780.26    720.05 o 
   2  10  16      998.70     1057.66    745.93 o 
   4  10  16      697.55     1250.35    781.30 o 
   6  10  16      151.61    -1108.04    738.69 o 
   8  10  16      795.56     1297.51    813.23 o 
  10  10  16       97.03      329.66    787.92 o 
  -9  11  16       18.91      231.68   1190.25 o 
  -7  11  16       37.11      518.72    822.64 o 
  -5  11  16      200.89       96.76    736.91 o 
  -3  11  16      234.98     -295.14    710.92 o 
  -1  11  16      650.66      700.02    808.12 o 
   1  11  16      525.94      186.71    731.17 o 
   3  11  16      679.56      544.62    750.37 o 
   5  11  16       10.69      546.89    778.98 o 
   7  11  16        2.28      942.49    856.25 o 
   9  11  16      158.34      939.47    750.68 o 
  -8  12  16       58.75      970.69    831.99 o 
  -6  12  16       69.87       16.17    752.18 o 
  -4  12  16     1041.68     1986.88   1043.59 o 
  -2  12  16      497.29      405.14    767.83 o 
   0  12  16     2262.75     2302.67    788.09 o 
   2  12  16        5.58      -80.38    700.03 o 
   4  12  16      605.38      635.06    914.00 o 
   6  12  16      312.50      499.95    766.92 o 
   8  12  16      479.10      739.05    745.62 o 
  -7  13  16       81.99     -154.62    728.41 o 
  -5  13  16       78.21     -275.08    917.08 o 
  -3  13  16        0.93       81.18    813.61 o 
  -1  13  16      110.66     -255.36    694.90 o 
   1  13  16      395.12      288.78    703.48 o 
   3  13  16      138.65      790.19    714.73 o 
   5  13  16       71.67      875.10    809.20 o 
   7  13  16       40.80     -516.25    763.07 o 
  -4  14  16      310.14     -826.88    927.86 o 
  -2  14  16       19.50     -331.23    727.95 o 
   0  14  16      100.69      108.23    698.57 o 
   2  14  16     1549.53     1168.48    744.83 o 
   4  14  16      749.80     2028.77    802.32 o 
   0   1  17        0.12     1683.63    850.22 o 
  -1   2  17       32.91      600.72    830.26 o 
   1   2  17        7.19      783.45    728.01 o 
  -2   3  17       66.10      577.25    900.38 o 
   0   3  17       22.77       -2.50    748.64 o 
   2   3  17        4.97      755.04    850.89 o 
  -3   4  17        6.04      487.58    855.42 o 
  -1   4  17       54.63      850.57    968.19 o 
   1   4  17       30.17      369.82    969.15 o 
   3   4  17       43.83      654.49    844.21 o 
  -4   5  17        9.27     -235.11    828.54 o 
  -2   5  17      102.28     1634.93   1184.36 o 
   0   5  17      170.65      655.52   1134.43 o 
   2   5  17        0.80      965.63   1198.69 o 
   4   5  17        8.57     1193.77    854.18 o 
  -1   6  17       11.59      711.52   1066.80 o 
   1   6  17      209.64      -91.21   1078.62 o 
                                                 
